# Supplementary material for: Phycobilisome light-harvesting efficiency in natural populations of the marine cyanobacteria Synechococcus increases with depth
Source: Commun Biol. 2022 Jul 22;5:727. doi: 10.1038/s42003-022-03677-2 (PMC9307576; doi:10.1038/s42003-022-03677-2)
Supplement: Supplementary file 4 — Supplementary Data 1 [file 42003_2022_3677_MOESM4_ESM.xlsx]

## Sheet: CTD
Latitude [degrees_north]	Longitude [degrees_east]	Cruise	Station	Year	Month1	Month	Day	date	Depth	Temperature	Salinity	Fluorescence	Oxygen	PAR/Irradiance
29.465	34.931	NMP	A	2020	7	July	13	2020_07_13	0.753	25.1469	40.6888	4.95
29.465	34.931	NMP	A	2020	7	July	13	2020_07_13	0.957	25.1027	40.6871	4.95
29.465	34.931	NMP	A	2020	7	July	13	2020_07_13	1.167	25.079	40.8131	4.95
29.465	34.931	NMP	A	2020	7	July	13	2020_07_13	1.377	25.0676	40.8258	0.0509
29.465	34.931	NMP	A	2020	7	July	13	2020_07_13	1.532	25.0614	40.9327	0.0506
29.465	34.931	NMP	A	2020	7	July	13	2020_07_13	1.65	25.072	40.9719	0.0512
29.465	34.931	NMP	A	2020	7	July	13	2020_07_13	1.761	25.1273	40.9957	0.0516
29.465	34.931	NMP	A	2020	7	July	13	2020_07_13	1.891	25.1817	41.0064	0.0523
29.465	34.931	NMP	A	2020	7	July	13	2020_07_13	2.089	25.2207	40.9173	0.0512
29.465	34.931	NMP	A	2020	7	July	13	2020_07_13	2.318	25.2371	40.7944	0.0515
29.465	34.931	NMP	A	2020	7	July	13	2020_07_13	2.547	25.2036	40.8624	0.0526
29.465	34.931	NMP	A	2020	7	July	13	2020_07_13	2.689	25.1534	41.0211	0.0529
29.465	34.931	NMP	A	2020	7	July	13	2020_07_13	2.745	25.1713	41.0624	0.0806
29.465	34.931	NMP	A	2020	7	July	13	2020_07_13	2.695	25.2553	41.0401	0.0806
29.465	34.931	NMP	A	2020	7	July	13	2020_07_13	2.621	25.3314	40.985	0.0813
29.465	34.931	NMP	A	2020	7	July	13	2020_07_13	2.546	25.3734	40.9057	0.0807
29.465	34.931	NMP	A	2020	7	July	13	2020_07_13	2.522	25.377	40.8083	0.0763
29.465	34.931	NMP	A	2020	7	July	13	2020_07_13	2.534	25.3326	40.0768	0.0761
29.465	34.931	NMP	A	2020	7	July	13	2020_07_13	2.627	25.2748	39.492	0.0752
29.465	34.931	NMP	A	2020	7	July	13	2020_07_13	2.794	25.217	40.7614	0.0748
29.465	34.931	NMP	A	2020	7	July	13	2020_07_13	2.961	25.1658	40.8557	0.0734
29.465	34.931	NMP	A	2020	7	July	13	2020_07_13	3.06	25.1275	41.0143	0.0682
29.465	34.931	NMP	A	2020	7	July	13	2020_07_13	3.079	25.1585	41.0913	0.0686
29.465	34.931	NMP	A	2020	7	July	13	2020_07_13	3.042	25.2501	41.0538	0.0687
29.465	34.931	NMP	A	2020	7	July	13	2020_07_13	2.986	25.3385	40.9852	0.0691
29.465	34.931	NMP	A	2020	7	July	13	2020_07_13	2.955	25.3894	40.8858	0.0689
29.465	34.931	NMP	A	2020	7	July	13	2020_07_13	2.961	25.4011	40.7595	0.0681
29.465	34.931	NMP	A	2020	7	July	13	2020_07_13	3.042	25.3508	40.6884	0.0685
29.465	34.931	NMP	A	2020	7	July	13	2020_07_13	3.153	25.2812	40.7175	0.0684
29.465	34.931	NMP	A	2020	7	July	13	2020_07_13	3.283	25.2171	40.8053	0.082
29.465	34.931	NMP	A	2020	7	July	13	2020_07_13	3.407	25.171	41.0198	0.0822
29.465	34.931	NMP	A	2020	7	July	13	2020_07_13	3.487	25.146	41.0391	0.0823
29.465	34.931	NMP	A	2020	7	July	13	2020_07_13	3.549	25.2014	41.0401	0.0826
29.465	34.931	NMP	A	2020	7	July	13	2020_07_13	3.592	25.2789	40.9993	0.083
29.465	34.931	NMP	A	2020	7	July	13	2020_07_13	3.66	25.3284	40.9054	0.075
29.465	34.931	NMP	A	2020	7	July	13	2020_07_13	3.735	25.3514	40.8494	0.0747
29.465	34.931	NMP	A	2020	7	July	13	2020_07_13	3.852	25.3395	40.7696	0.0747
29.465	34.931	NMP	A	2020	7	July	13	2020_07_13	4	25.2838	40.7787	0.075
29.465	34.931	NMP	A	2020	7	July	13	2020_07_13	4.124	25.225	40.9854	0.0693
29.465	34.931	NMP	A	2020	7	July	13	2020_07_13	4.217	25.19	41.0699	0.069
29.465	34.931	NMP	A	2020	7	July	13	2020_07_13	4.217	25.2436	41.039	0.0692
29.465	34.931	NMP	A	2020	7	July	13	2020_07_13	4.167	25.3333	40.9804	0.0696
29.465	34.931	NMP	A	2020	7	July	13	2020_07_13	4.081	25.3998	40.9394	0.0828
29.465	34.931	NMP	A	2020	7	July	13	2020_07_13	3.988	25.4352	40.8739	0.0822
29.465	34.931	NMP	A	2020	7	July	13	2020_07_13	3.932	25.451	40.8241	0.0821
29.465	34.931	NMP	A	2020	7	July	13	2020_07_13	3.938	25.427	40.7299	0.0824
29.465	34.931	NMP	A	2020	7	July	13	2020_07_13	3.988	25.3639	40.7006	0.0825
29.465	34.931	NMP	A	2020	7	July	13	2020_07_13	4.074	25.2968	40.7612	0.0568
29.465	34.931	NMP	A	2020	7	July	13	2020_07_13	4.142	25.2408	40.9694	0.0566
29.465	34.931	NMP	A	2020	7	July	13	2020_07_13	4.186	25.2049	41.0698	0.0568
29.465	34.931	NMP	A	2020	7	July	13	2020_07_13	4.154	25.2487	41.0373	0.0569
29.465	34.931	NMP	A	2020	7	July	13	2020_07_13	4.092	25.3328	40.9747	0.0864
29.465	34.931	NMP	A	2020	7	July	13	2020_07_13	4.037	25.3901	40.9186	0.0862
29.465	34.931	NMP	A	2020	7	July	13	2020_07_13	3.981	25.4188	40.8432	0.0864
29.465	34.931	NMP	A	2020	7	July	13	2020_07_13	3.962	25.4256	40.8176	0.0865
29.465	34.931	NMP	A	2020	7	July	13	2020_07_13	3.999	25.4071	40.7816	0.0642
29.465	34.931	NMP	A	2020	7	July	13	2020_07_13	4.08	25.3584	40.7708	0.0643
29.465	34.931	NMP	A	2020	7	July	13	2020_07_13	4.129	25.3046	40.9191	0.0642
29.465	34.931	NMP	A	2020	7	July	13	2020_07_13	4.16	25.2638	41.0389	0.0639
29.465	34.931	NMP	A	2020	7	July	13	2020_07_13	4.16	25.2606	41.0735	0.0639
29.465	34.931	NMP	A	2020	7	July	13	2020_07_13	4.123	25.3354	41.0233	0.0774
29.465	34.931	NMP	A	2020	7	July	13	2020_07_13	4.079	25.4061	40.9588	0.0777
29.465	34.931	NMP	A	2020	7	July	13	2020_07_13	4.03	25.4409	40.8755	0.0777
29.465	34.931	NMP	A	2020	7	July	13	2020_07_13	4.011	25.4515	40.8338	0.0783
29.465	34.931	NMP	A	2020	7	July	13	2020_07_13	4.011	25.4456	40.8356	0.0887
29.465	34.931	NMP	A	2020	7	July	13	2020_07_13	4.061	25.4075	40.8541	0.089
29.465	34.931	NMP	A	2020	7	July	13	2020_07_13	4.104	25.3605	40.9428	0.0882
29.465	34.931	NMP	A	2020	7	July	13	2020_07_13	4.16	25.3206	41.0291	0.0882
29.465	34.931	NMP	A	2020	7	July	13	2020_07_13	4.216	25.2871	41.0725	0.0774
29.465	34.931	NMP	A	2020	7	July	13	2020_07_13	4.277	25.2638	41.0749	0.0774
29.465	34.931	NMP	A	2020	7	July	13	2020_07_13	4.376	25.2487	41.018	0.0777
29.465	34.931	NMP	A	2020	7	July	13	2020_07_13	4.469	25.236	40.9256	0.0778
29.465	34.931	NMP	A	2020	7	July	13	2020_07_13	4.606	25.2156	40.8575	0.0777
29.465	34.931	NMP	A	2020	7	July	13	2020_07_13	4.729	25.1916	40.8382	0.0767
29.465	34.931	NMP	A	2020	7	July	13	2020_07_13	4.847	25.1659	40.946	0.0763
29.465	34.931	NMP	A	2020	7	July	13	2020_07_13	4.915	25.1421	41.1671	0.0766
29.465	34.931	NMP	A	2020	7	July	13	2020_07_13	4.933	25.1493	41.1948	0.0768
29.465	34.931	NMP	A	2020	7	July	13	2020_07_13	4.909	25.2594	41.0734	0.0757
29.465	34.931	NMP	A	2020	7	July	13	2020_07_13	4.835	25.3891	40.9528	0.0756
29.465	34.931	NMP	A	2020	7	July	13	2020_07_13	4.76	25.4664	40.8889	0.0764
29.465	34.931	NMP	A	2020	7	July	13	2020_07_13	4.742	25.5071	40.8309	0.0755
29.465	34.931	NMP	A	2020	7	July	13	2020_07_13	4.729	25.5221	40.8122	0.0739
29.465	34.931	NMP	A	2020	7	July	13	2020_07_13	4.76	25.4984	40.7967	0.0765
29.465	34.931	NMP	A	2020	7	July	13	2020_07_13	4.804	25.4423	40.8641	0.0774
29.465	34.931	NMP	A	2020	7	July	13	2020_07_13	4.84	25.3928	40.9684	0.0764
29.465	34.931	NMP	A	2020	7	July	13	2020_07_13	4.859	25.3531	41.0128	0.0769
29.465	34.931	NMP	A	2020	7	July	13	2020_07_13	4.853	25.3793	40.9967	0.0744
29.465	34.931	NMP	A	2020	7	July	13	2020_07_13	4.828	25.4355	40.9543	0.0742
29.465	34.931	NMP	A	2020	7	July	13	2020_07_13	4.822	25.4716	40.9035	0.0739
29.465	34.931	NMP	A	2020	7	July	13	2020_07_13	4.797	25.4841	40.8669	0.0748
29.465	34.931	NMP	A	2020	7	July	13	2020_07_13	4.797	25.4856	40.8665	0.0841
29.465	34.931	NMP	A	2020	7	July	13	2020_07_13	4.797	25.4733	40.9114	0.0839
29.465	34.931	NMP	A	2020	7	July	13	2020_07_13	4.785	25.4607	40.9558	0.0841
29.465	34.931	NMP	A	2020	7	July	13	2020_07_13	4.791	25.4516	40.9704	0.0846
29.465	34.931	NMP	A	2020	7	July	13	2020_07_13	4.809	25.4399	40.9562	0.0836
29.465	34.931	NMP	A	2020	7	July	13	2020_07_13	4.834	25.4235	40.9694	0.0798
29.465	34.931	NMP	A	2020	7	July	13	2020_07_13	4.865	25.4055	41.0251	0.079
29.465	34.931	NMP	A	2020	7	July	13	2020_07_13	4.902	25.398	41.0524	0.0792
29.465	34.931	NMP	A	2020	7	July	13	2020_07_13	4.89	25.4025	41.0329	0.0785
29.465	34.931	NMP	A	2020	7	July	13	2020_07_13	4.883	25.4503	40.9751	0.079
29.465	34.931	NMP	A	2020	7	July	13	2020_07_13	4.846	25.5176	40.9185	0.0797
29.465	34.931	NMP	A	2020	7	July	13	2020_07_13	4.778	25.5531	40.8958	0.0792
29.465	34.931	NMP	A	2020	7	July	13	2020_07_13	4.747	25.5658	40.8619	0.079
29.465	34.931	NMP	A	2020	7	July	13	2020_07_13	4.735	25.575	40.8253	0.0804
29.465	34.931	NMP	A	2020	7	July	13	2020_07_13	4.76	25.5731	40.8079	0.0804
29.465	34.931	NMP	A	2020	7	July	13	2020_07_13	4.815	25.5425	40.8057	0.0808
29.465	34.931	NMP	A	2020	7	July	13	2020_07_13	4.865	25.4712	40.9193	0.0806
29.465	34.931	NMP	A	2020	7	July	13	2020_07_13	4.89	25.4017	41.0059	0.0807
29.465	34.931	NMP	A	2020	7	July	13	2020_07_13	4.877	25.3788	41.0387	0.0826
29.465	34.931	NMP	A	2020	7	July	13	2020_07_13	4.84	25.4473	40.9904	0.0827
29.465	34.931	NMP	A	2020	7	July	13	2020_07_13	4.784	25.5167	40.9329	0.0835
29.465	34.931	NMP	A	2020	7	July	13	2020_07_13	4.741	25.5598	40.8669	0.0828
29.465	34.931	NMP	A	2020	7	July	13	2020_07_13	4.722	25.5769	40.8088	0.0818
29.465	34.931	NMP	A	2020	7	July	13	2020_07_13	4.741	25.5693	40.7816	0.0818
29.465	34.931	NMP	A	2020	7	July	13	2020_07_13	4.797	25.52	40.734	0.082
29.465	34.931	NMP	A	2020	7	July	13	2020_07_13	4.871	25.4346	40.7658	0.0824
29.465	34.931	NMP	A	2020	7	July	13	2020_07_13	4.926	25.3529	40.9648	0.073
29.465	34.931	NMP	A	2020	7	July	13	2020_07_13	4.933	25.2877	41.0976	0.0732
29.465	34.931	NMP	A	2020	7	July	13	2020_07_13	4.914	25.3123	41.0962	0.0726
29.465	34.931	NMP	A	2020	7	July	13	2020_07_13	4.865	25.4098	41.0144	0.073
29.465	34.931	NMP	A	2020	7	July	13	2020_07_13	4.803	25.4882	40.906	0.0728
29.465	34.931	NMP	A	2020	7	July	13	2020_07_13	4.759	25.5258	40.8104	0.076
29.465	34.931	NMP	A	2020	7	July	13	2020_07_13	4.728	25.5318	40.79	0.0755
29.465	34.931	NMP	A	2020	7	July	13	2020_07_13	4.728	25.5209	40.8014	0.0754
29.465	34.931	NMP	A	2020	7	July	13	2020_07_13	4.753	25.4843	40.836	0.0754
29.465	34.931	NMP	A	2020	7	July	13	2020_07_13	4.796	25.4268	40.9156	0.0819
29.465	34.931	NMP	A	2020	7	July	13	2020_07_13	4.815	25.3856	40.9985	0.0826
29.465	34.931	NMP	A	2020	7	July	13	2020_07_13	4.833	25.3531	41.0357	0.0818
29.465	34.931	NMP	A	2020	7	July	13	2020_07_13	4.828	25.3691	41.0301	0.0818
29.465	34.931	NMP	A	2020	7	July	13	2020_07_13	4.821	25.4233	40.98	0.0793
29.465	34.931	NMP	A	2020	7	July	13	2020_07_13	4.797	25.4705	40.9144	0.0767
29.465	34.931	NMP	A	2020	7	July	13	2020_07_13	4.784	25.4892	40.8743	0.0773
29.465	34.931	NMP	A	2020	7	July	13	2020_07_13	4.784	25.4856	40.8705	0.0765
29.465	34.931	NMP	A	2020	7	July	13	2020_07_13	4.772	25.4754	40.8924	0.0769
29.465	34.931	NMP	A	2020	7	July	13	2020_07_13	4.778	25.463	40.913	0.079
29.465	34.931	NMP	A	2020	7	July	13	2020_07_13	4.803	25.4479	40.9288	0.0798
29.465	34.931	NMP	A	2020	7	July	13	2020_07_13	4.833	25.4241	40.9599	0.0793
29.465	34.931	NMP	A	2020	7	July	13	2020_07_13	4.852	25.3995	41.0056	0.0795
29.465	34.931	NMP	A	2020	7	July	13	2020_07_13	4.858	25.3905	41.028	0.0817
29.465	34.931	NMP	A	2020	7	July	13	2020_07_13	4.871	25.391	41.0289	0.0817
29.465	34.931	NMP	A	2020	7	July	13	2020_07_13	4.852	25.4155	41.01	0.0818
29.465	34.931	NMP	A	2020	7	July	13	2020_07_13	4.839	25.4537	40.9795	0.0819
29.465	34.931	NMP	A	2020	7	July	13	2020_07_13	4.79	25.4854	40.9493	0.0819
29.465	34.931	NMP	A	2020	7	July	13	2020_07_13	4.759	25.5074	40.9062	0.0805
29.465	34.931	NMP	A	2020	7	July	13	2020_07_13	4.753	25.5153	40.8771	0.0799
29.465	34.931	NMP	A	2020	7	July	13	2020_07_13	4.753	25.5123	40.8781	0.0788
29.465	34.931	NMP	A	2020	7	July	13	2020_07_13	4.74	25.5071	40.8957	0.0791
29.465	34.931	NMP	A	2020	7	July	13	2020_07_13	4.777	25.4998	40.9151	0.08
29.465	34.931	NMP	A	2020	7	July	13	2020_07_13	4.802	25.4927	40.9321	0.0806
29.465	34.931	NMP	A	2020	7	July	13	2020_07_13	4.814	25.4865	40.9526	0.08
29.465	34.931	NMP	A	2020	7	July	13	2020_07_13	4.839	25.4827	40.9709	0.0805
29.465	34.931	NMP	A	2020	7	July	13	2020_07_13	4.852	25.4796	40.9754	0.0761
29.465	34.931	NMP	A	2020	7	July	13	2020_07_13	4.864	25.4752	40.9712	0.0759
29.465	34.931	NMP	A	2020	7	July	13	2020_07_13	4.845	25.4762	40.9714	0.0755
29.465	34.931	NMP	A	2020	7	July	13	2020_07_13	4.827	25.5047	40.9471	0.0761
29.465	34.931	NMP	A	2020	7	July	13	2020_07_13	4.808	25.5249	40.5529	0.0752
29.465	34.931	NMP	A	2020	7	July	13	2020_07_13	4.796	25.4452	40.4015	0.0816
29.465	34.931	NMP	A	2020	7	July	13	2020_07_13	4.814	25.2691	40.5611	0.0813
29.465	34.931	NMP	A	2020	7	July	13	2020_07_13	4.826	25.1534	40.659	0.0818
29.465	34.931	NMP	A	2020	7	July	13	2020_07_13	4.833	25.0944	40.6904	0.0813
29.465	34.931	NMP	A	2020	7	July	13	2020_07_13	4.839	25.058	40.7226	0.0803
29.465	34.931	NMP	A	2020	7	July	13	2020_07_13	4.839	25.0381	40.743	0.0805
29.465	34.931	NMP	A	2020	7	July	13	2020_07_13	4.808	25.0299	40.7553	0.0805
29.465	34.931	NMP	A	2020	7	July	13	2020_07_13	4.765	25.0292	40.7564	0.0811
29.465	34.931	NMP	A	2020	7	July	13	2020_07_13	4.727	25.03	40.7548	0.0804
29.465	34.931	NMP	A	2020	7	July	13	2020_07_13	4.721	25.0306	40.7639	0.0808
29.465	34.931	NMP	A	2020	7	July	13	2020_07_13	4.746	25.0347	40.7617	0.0811
29.465	34.931	NMP	A	2020	7	July	13	2020_07_13	4.795	25.0382	40.7424	0.0804
29.465	34.931	NMP	A	2020	7	July	13	2020_07_13	4.839	25.0353	40.7328	0.08
29.465	34.931	NMP	A	2020	7	July	13	2020_07_13	4.864	25.0262	40.7405	0.0793
29.465	34.931	NMP	A	2020	7	July	13	2020_07_13	4.888	25.0183	40.7483	0.0791
29.465	34.931	NMP	A	2020	7	July	13	2020_07_13	4.863	25.0153	40.7535	0.0795
29.465	34.931	NMP	A	2020	7	July	13	2020_07_13	4.845	25.0146	40.7586	0.0794
29.465	34.931	NMP	A	2020	7	July	13	2020_07_13	4.826	25.0174	40.7594	0.0781
29.465	34.931	NMP	A	2020	7	July	13	2020_07_13	4.789	25.0208	40.7562	0.0775
29.465	34.931	NMP	A	2020	7	July	13	2020_07_13	4.777	25.0228	40.7576	0.0779
29.465	34.931	NMP	A	2020	7	July	13	2020_07_13	4.752	25.0251	40.7634	0.0783
29.465	34.931	NMP	A	2020	7	July	13	2020_07_13	4.746	25.0297	40.767	0.0758
29.465	34.931	NMP	A	2020	7	July	13	2020_07_13	4.758	25.037	40.7571	0.0772
29.465	34.931	NMP	A	2020	7	July	13	2020_07_13	4.795	25.0406	40.7465	0.0765
29.465	34.931	NMP	A	2020	7	July	13	2020_07_13	4.851	25.0383	40.7431	0.0761
29.465	34.931	NMP	A	2020	7	July	13	2020_07_13	4.875	25.0345	40.7387	0.0771
29.465	34.931	NMP	A	2020	7	July	13	2020_07_13	4.882	25.0279	40.749	0.0786
29.465	34.931	NMP	A	2020	7	July	13	2020_07_13	4.844	25.0248	40.7555	0.08
29.465	34.931	NMP	A	2020	7	July	13	2020_07_13	4.801	25.0262	40.7552	0.079
29.465	34.931	NMP	A	2020	7	July	13	2020_07_13	4.752	25.0277	40.7588	0.0791
29.465	34.931	NMP	A	2020	7	July	13	2020_07_13	4.721	25.0312	40.7609	0.0795
29.465	34.931	NMP	A	2020	7	July	13	2020_07_13	4.715	25.0356	40.7617	0.0793
29.465	34.931	NMP	A	2020	7	July	13	2020_07_13	4.764	25.0403	40.7553	0.0795
29.465	34.931	NMP	A	2020	7	July	13	2020_07_13	4.789	25.0435	40.7512	0.0791
29.465	34.931	NMP	A	2020	7	July	13	2020_07_13	4.814	25.0441	40.7524	0.0768
29.465	34.931	NMP	A	2020	7	July	13	2020_07_13	4.808	25.0441	40.7534	0.0808
29.465	34.931	NMP	A	2020	7	July	13	2020_07_13	4.808	25.0451	40.7503	0.0806
29.465	34.931	NMP	A	2020	7	July	13	2020_07_13	4.801	25.0443	40.7476	0.0799
29.465	34.931	NMP	A	2020	7	July	13	2020_07_13	4.808	25.0429	40.7471	0.0806
29.465	34.931	NMP	A	2020	7	July	13	2020_07_13	4.82	25.0405	40.7507	0.0768
29.465	34.931	NMP	A	2020	7	July	13	2020_07_13	4.838	25.0394	40.7453	0.0769
29.465	34.931	NMP	A	2020	7	July	13	2020_07_13	4.826	25.0375	40.747	0.0774
29.465	34.931	NMP	A	2020	7	July	13	2020_07_13	4.813	25.0345	40.751	0.0775
29.465	34.931	NMP	A	2020	7	July	13	2020_07_13	4.758	25.034	40.7485	0.0797
29.465	34.931	NMP	A	2020	7	July	13	2020_07_13	4.745	25.033	40.7454	0.0792
29.465	34.931	NMP	A	2020	7	July	13	2020_07_13	4.726	25.0304	40.7477	0.0797
29.465	34.931	NMP	A	2020	7	July	13	2020_07_13	4.745	25.0288	40.7488	0.0799
29.465	34.931	NMP	A	2020	7	July	13	2020_07_13	4.77	25.0274	40.7482	0.0793
29.465	34.931	NMP	A	2020	7	July	13	2020_07_13	4.838	25.0261	40.7491	0.0811
29.465	34.931	NMP	A	2020	7	July	13	2020_07_13	4.881	25.026	40.7572	0.0821
29.465	34.931	NMP	A	2020	7	July	13	2020_07_13	4.943	25.0278	40.7525	0.0823
29.465	34.931	NMP	A	2020	7	July	13	2020_07_13	4.998	25.03	40.7486	0.0823
29.465	34.931	NMP	A	2020	7	July	13	2020_07_13	5.048	25.029	40.7412	0.0797
29.465	34.931	NMP	A	2020	7	July	13	2020_07_13	5.122	25.026	40.7502	0.0796
29.465	34.931	NMP	A	2020	7	July	13	2020_07_13	5.196	25.0247	40.747	0.0791
29.465	34.931	NMP	A	2020	7	July	13	2020_07_13	5.32	25.0234	40.7388	0.079
29.465	34.931	NMP	A	2020	7	July	13	2020_07_13	5.456	25.0189	40.7354	0.0814
29.465	34.931	NMP	A	2020	7	July	13	2020_07_13	5.635	25.0121	40.7366	0.0819
29.465	34.931	NMP	A	2020	7	July	13	2020_07_13	5.833	25.0051	40.7413	0.0822
29.465	34.931	NMP	A	2020	7	July	13	2020_07_13	6.031	25.001	40.7453	0.0816
29.465	34.931	NMP	A	2020	7	July	13	2020_07_13	6.186	24.9981	40.7486	0.0819
29.465	34.931	NMP	A	2020	7	July	13	2020_07_13	6.309	24.9976	40.7492	0.0829
29.465	34.931	NMP	A	2020	7	July	13	2020_07_13	6.408	24.9977	40.7491	0.0821
29.465	34.931	NMP	A	2020	7	July	13	2020_07_13	6.464	24.9973	40.7504	0.0822
29.465	34.931	NMP	A	2020	7	July	13	2020_07_13	6.538	24.9979	40.7504	0.0816
29.465	34.931	NMP	A	2020	7	July	13	2020_07_13	6.624	24.9986	40.7513	0.0803
29.465	34.931	NMP	A	2020	7	July	13	2020_07_13	6.773	24.9993	40.75	0.0801
29.465	34.931	NMP	A	2020	7	July	13	2020_07_13	6.946	25.0004	40.7465	0.0809
29.465	34.931	NMP	A	2020	7	July	13	2020_07_13	7.101	24.9989	40.748	0.0806
29.465	34.931	NMP	A	2020	7	July	13	2020_07_13	7.256	24.9985	40.749	0.0806
29.465	34.931	NMP	A	2020	7	July	13	2020_07_13	7.386	24.9985	40.7493	0.0804
29.465	34.931	NMP	A	2020	7	July	13	2020_07_13	7.553	24.9982	40.7475	0.0808
29.465	34.931	NMP	A	2020	7	July	13	2020_07_13	7.726	24.9981	40.7475	0.0803
29.465	34.931	NMP	A	2020	7	July	13	2020_07_13	7.954	24.997	40.7484	0.0806
29.465	34.931	NMP	A	2020	7	July	13	2020_07_13	8.22	24.9969	40.7477	0.0808
29.465	34.931	NMP	A	2020	7	July	13	2020_07_13	8.493	24.9965	40.7487	0.0803
29.465	34.931	NMP	A	2020	7	July	13	2020_07_13	8.728	24.9961	40.7494	0.0805
29.465	34.931	NMP	A	2020	7	July	13	2020_07_13	8.926	24.9965	40.7491	0.0811
29.465	34.931	NMP	A	2020	7	July	13	2020_07_13	9.074	24.9963	40.7486	0.0793
29.465	34.931	NMP	A	2020	7	July	13	2020_07_13	9.21	24.9959	40.7487	0.0795
29.465	34.931	NMP	A	2020	7	July	13	2020_07_13	9.341	24.996	40.747	0.0791
29.465	34.931	NMP	A	2020	7	July	13	2020_07_13	9.508	24.9952	40.7449	0.079
29.465	34.931	NMP	A	2020	7	July	13	2020_07_13	9.718	24.9936	40.7407	0.0771
29.465	34.931	NMP	A	2020	7	July	13	2020_07_13	9.972	24.9905	40.742	0.0806
29.465	34.931	NMP	A	2020	7	July	13	2020_07_13	10.244	24.9862	40.7424	0.0809
29.465	34.931	NMP	A	2020	7	July	13	2020_07_13	10.479	24.9837	40.7419	0.0809
29.465	34.931	NMP	A	2020	7	July	13	2020_07_13	10.664	24.9802	40.7447	0.0813
29.465	34.931	NMP	A	2020	7	July	13	2020_07_13	10.838	24.9778	40.7444	0.0818
29.465	34.931	NMP	A	2020	7	July	13	2020_07_13	11.011	24.9762	40.7454	0.0818
29.465	34.931	NMP	A	2020	7	July	13	2020_07_13	11.196	24.9742	40.7474	0.0816
29.465	34.931	NMP	A	2020	7	July	13	2020_07_13	11.4	24.9737	40.7475	0.0821
29.465	34.931	NMP	A	2020	7	July	13	2020_07_13	11.654	24.9735	40.7473	0.0813
29.465	34.931	NMP	A	2020	7	July	13	2020_07_13	11.901	24.9726	40.7472	0.0813
29.465	34.931	NMP	A	2020	7	July	13	2020_07_13	12.124	24.9726	40.7462	0.0824
29.465	34.931	NMP	A	2020	7	July	13	2020_07_13	12.316	24.9715	40.7457	0.0821
29.465	34.931	NMP	A	2020	7	July	13	2020_07_13	12.495	24.9703	40.746	0.0804
29.465	34.931	NMP	A	2020	7	July	13	2020_07_13	12.668	24.9695	40.746	0.0814
29.465	34.931	NMP	A	2020	7	July	13	2020_07_13	12.86	24.9681	40.7466	0.0813
29.465	34.931	NMP	A	2020	7	July	13	2020_07_13	13.058	24.9678	40.7455	0.0816
29.465	34.931	NMP	A	2020	7	July	13	2020_07_13	13.311	24.9668	40.7458	0.0817
29.465	34.931	NMP	A	2020	7	July	13	2020_07_13	13.59	24.9659	40.7438	0.0828
29.465	34.931	NMP	A	2020	7	July	13	2020_07_13	13.825	24.9646	40.742	0.0819
29.465	34.931	NMP	A	2020	7	July	13	2020_07_13	14.047	24.9621	40.7395	0.0813
29.465	34.931	NMP	A	2020	7	July	13	2020_07_13	14.245	24.9592	40.74	0.0816
29.465	34.931	NMP	A	2020	7	July	13	2020_07_13	14.412	24.9559	40.7402	0.0819
29.465	34.931	NMP	A	2020	7	July	13	2020_07_13	14.586	24.9527	40.7407	0.0813
29.465	34.931	NMP	A	2020	7	July	13	2020_07_13	14.753	24.9502	40.7419	0.0819
29.465	34.931	NMP	A	2020	7	July	13	2020_07_13	14.914	24.9481	40.7432	0.082
29.465	34.931	NMP	A	2020	7	July	13	2020_07_13	15.106	24.947	40.7423	0.082
29.465	34.931	NMP	A	2020	7	July	13	2020_07_13	15.285	24.9462	40.7464	0.0818
29.465	34.931	NMP	A	2020	7	July	13	2020_07_13	15.458	24.9454	40.7439	0.0814
29.465	34.931	NMP	A	2020	7	July	13	2020_07_13	15.625	24.9457	40.741	0.0818
29.465	34.931	NMP	A	2020	7	July	13	2020_07_13	15.805	24.9438	40.7381	0.0811
29.465	34.931	NMP	A	2020	7	July	13	2020_07_13	16.009	24.9408	40.7386	0.0842
29.465	34.931	NMP	A	2020	7	July	13	2020_07_13	16.213	24.9383	40.7383	0.084
29.465	34.931	NMP	A	2020	7	July	13	2020_07_13	16.411	24.9353	40.7397	0.0846
29.465	34.931	NMP	A	2020	7	July	13	2020_07_13	16.596	24.9333	40.739	0.0842
29.465	34.931	NMP	A	2020	7	July	13	2020_07_13	16.733	24.9315	40.7388	0.0829
29.465	34.931	NMP	A	2020	7	July	13	2020_07_13	16.85	24.929	40.7399	0.0832
29.465	34.931	NMP	A	2020	7	July	13	2020_07_13	16.955	24.9277	40.7397	0.0827
29.465	34.931	NMP	A	2020	7	July	13	2020_07_13	17.079	24.9257	40.7394	0.0823
29.465	34.931	NMP	A	2020	7	July	13	2020_07_13	17.227	24.9242	40.7389	0.0829
29.465	34.931	NMP	A	2020	7	July	13	2020_07_13	17.394	24.9226	40.7361	0.0829
29.465	34.931	NMP	A	2020	7	July	13	2020_07_13	17.599	24.9197	40.7385	0.0828
29.465	34.931	NMP	A	2020	7	July	13	2020_07_13	17.827	24.9178	40.7407	0.0821
29.465	34.931	NMP	A	2020	7	July	13	2020_07_13	18.013	24.9167	40.7269	0.0832
29.465	34.931	NMP	A	2020	7	July	13	2020_07_13	18.167	24.9118	40.7218	0.0851
29.465	34.931	NMP	A	2020	7	July	13	2020_07_13	18.303	24.9039	40.7241	0.0849
29.465	34.931	NMP	A	2020	7	July	13	2020_07_13	18.402	24.896	40.7252	0.0855
29.465	34.931	NMP	A	2020	7	July	13	2020_07_13	18.526	24.8895	40.7287	0.0857
29.465	34.931	NMP	A	2020	7	July	13	2020_07_13	18.668	24.8844	40.7138	0.0851
29.465	34.931	NMP	A	2020	7	July	13	2020_07_13	18.842	24.8752	40.7218	0.0842
29.465	34.931	NMP	A	2020	7	July	13	2020_07_13	19.046	24.8669	40.7211	0.0842
29.465	34.931	NMP	A	2020	7	July	13	2020_07_13	19.263	24.86	40.7319	0.0829
29.465	34.931	NMP	A	2020	7	July	13	2020_07_13	19.479	24.8565	40.7269	0.0844
29.465	34.931	NMP	A	2020	7	July	13	2020_07_13	19.689	24.8535	40.7231	0.0842
29.465	34.931	NMP	A	2020	7	July	13	2020_07_13	19.832	24.8482	40.7254	0.084
29.465	34.931	NMP	A	2020	7	July	13	2020_07_13	19.986	24.8437	40.7267	0.084
29.465	34.931	NMP	A	2020	7	July	13	2020_07_13	20.085	24.8404	40.727	0.0842
29.465	34.931	NMP	A	2020	7	July	13	2020_07_13	20.215	24.8366	40.7289	0.0843
29.465	34.931	NMP	A	2020	7	July	13	2020_07_13	20.364	24.8345	40.7241	0.085
29.465	34.931	NMP	A	2020	7	July	13	2020_07_13	20.518	24.8315	40.737	0.0842
29.465	34.931	NMP	A	2020	7	July	13	2020_07_13	20.71	24.8316	40.716	0.0839
29.465	34.931	NMP	A	2020	7	July	13	2020_07_13	20.889	24.8272	40.6905	0.0813
29.465	34.931	NMP	A	2020	7	July	13	2020_07_13	21.069	24.8115	40.6937	0.0842
29.465	34.931	NMP	A	2020	7	July	13	2020_07_13	21.223	24.7945	40.6898	0.0835
29.465	34.931	NMP	A	2020	7	July	13	2020_07_13	21.384	24.7785	40.6946	0.0851
29.465	34.931	NMP	A	2020	7	July	13	2020_07_13	21.539	24.7631	40.7097	0.0841
29.465	34.931	NMP	A	2020	7	July	13	2020_07_13	21.657	24.7558	40.7086	0.0841
29.465	34.931	NMP	A	2020	7	July	13	2020_07_13	21.811	24.7499	40.6981	0.0844
29.465	34.931	NMP	A	2020	7	July	13	2020_07_13	21.972	24.7391	40.7036	0.0842
29.465	34.931	NMP	A	2020	7	July	13	2020_07_13	22.126	24.7298	40.7032	0.0843
29.465	34.931	NMP	A	2020	7	July	13	2020_07_13	22.318	24.7228	40.7053	0.0864
29.465	34.931	NMP	A	2020	7	July	13	2020_07_13	22.516	24.7161	40.7114	0.0865
29.465	34.931	NMP	A	2020	7	July	13	2020_07_13	22.708	24.7117	40.7058	0.0867
29.465	34.931	NMP	A	2020	7	July	13	2020_07_13	22.906	24.7063	40.706	0.0866
29.465	34.931	NMP	A	2020	7	July	13	2020_07_13	23.067	24.7015	40.7045	0.0845
29.465	34.931	NMP	A	2020	7	July	13	2020_07_13	23.191	24.6953	40.7029	0.0869
29.465	34.931	NMP	A	2020	7	July	13	2020_07_13	23.302	24.6893	40.7172	0.0864
29.465	34.931	NMP	A	2020	7	July	13	2020_07_13	23.401	24.6887	40.7216	0.0869
29.465	34.931	NMP	A	2020	7	July	13	2020_07_13	23.525	24.6908	40.7143	0.0861
29.465	34.931	NMP	A	2020	7	July	13	2020_07_13	23.667	24.6911	40.7108	0.0855
29.465	34.931	NMP	A	2020	7	July	13	2020_07_13	23.858	24.6889	40.7041	0.0856
29.465	34.931	NMP	A	2020	7	July	13	2020_07_13	24.075	24.6842	40.7006	0.0855
29.465	34.931	NMP	A	2020	7	July	13	2020_07_13	24.291	24.6784	40.6914	0.0852
29.465	34.931	NMP	A	2020	7	July	13	2020_07_13	24.477	24.6684	40.6984	0.0867
29.465	34.931	NMP	A	2020	7	July	13	2020_07_13	24.607	24.6604	40.702	0.0864
29.465	34.931	NMP	A	2020	7	July	13	2020_07_13	24.718	24.6549	40.708	0.0865
29.465	34.931	NMP	A	2020	7	July	13	2020_07_13	24.805	24.6515	40.7127	0.0867
29.465	34.931	NMP	A	2020	7	July	13	2020_07_13	24.916	24.6518	40.7129	0.0867
29.465	34.931	NMP	A	2020	7	July	13	2020_07_13	25.065	24.6516	40.7081	0.0867
29.465	34.931	NMP	A	2020	7	July	13	2020_07_13	25.256	24.6498	40.7073	0.0865
29.465	34.931	NMP	A	2020	7	July	13	2020_07_13	25.473	24.6479	40.7091	0.0868
29.465	34.931	NMP	A	2020	7	July	13	2020_07_13	25.683	24.6454	40.6948	0.0871
29.465	34.931	NMP	A	2020	7	July	13	2020_07_13	25.887	24.6394	40.6828	0.0865
29.465	34.931	NMP	A	2020	7	July	13	2020_07_13	26.048	24.6265	40.6737	0.0865
29.465	34.931	NMP	A	2020	7	July	13	2020_07_13	26.19	24.6084	40.673	0.0864
29.465	34.931	NMP	A	2020	7	July	13	2020_07_13	26.308	24.5903	40.6818	0.0866
29.465	34.931	NMP	A	2020	7	July	13	2020_07_13	26.444	24.5743	40.6906	0.0874
29.465	34.931	NMP	A	2020	7	July	13	2020_07_13	26.586	24.563	40.6806	0.088
29.465	34.931	NMP	A	2020	7	July	13	2020_07_13	26.735	24.5489	40.6849	0.0879
29.465	34.931	NMP	A	2020	7	July	13	2020_07_13	26.902	24.5363	40.7046	0.0882
29.465	34.931	NMP	A	2020	7	July	13	2020_07_13	27.057	24.5316	40.7029	0.0877
29.465	34.931	NMP	A	2020	7	July	13	2020_07_13	27.193	24.5287	40.6681	0.0865
29.465	34.931	NMP	A	2020	7	July	13	2020_07_13	27.335	24.5123	40.682	0.0864
29.465	34.931	NMP	A	2020	7	July	13	2020_07_13	27.477	24.4984	40.6829	0.0861
29.465	34.931	NMP	A	2020	7	July	13	2020_07_13	27.62	24.4869	40.6851	0.0865
29.465	34.931	NMP	A	2020	7	July	13	2020_07_13	27.78	24.4767	40.6839	0.0874
29.465	34.931	NMP	A	2020	7	July	13	2020_07_13	27.947	24.4672	40.6806	0.0881
29.465	34.931	NMP	A	2020	7	July	13	2020_07_13	28.133	24.4564	40.6799	0.0877
29.465	34.931	NMP	A	2020	7	July	13	2020_07_13	28.312	24.447	40.6752	0.0879
29.465	34.931	NMP	A	2020	7	July	13	2020_07_13	28.454	24.4362	40.6791	0.089
29.465	34.931	NMP	A	2020	7	July	13	2020_07_13	28.597	24.4268	40.6705	0.0889
29.465	34.931	NMP	A	2020	7	July	13	2020_07_13	28.758	24.4163	40.6785	0.0888
29.465	34.931	NMP	A	2020	7	July	13	2020_07_13	28.931	24.4076	40.684	0.0888
29.465	34.931	NMP	A	2020	7	July	13	2020_07_13	29.104	24.4028	40.685	0.089
29.465	34.931	NMP	A	2020	7	July	13	2020_07_13	29.302	24.399	40.6864	0.0893
29.465	34.931	NMP	A	2020	7	July	13	2020_07_13	29.488	24.3951	40.6921	0.0893
29.465	34.931	NMP	A	2020	7	July	13	2020_07_13	29.636	24.3936	40.6886	0.0884
29.465	34.931	NMP	A	2020	7	July	13	2020_07_13	29.754	24.3917	40.6873	0.0885
29.465	34.931	NMP	A	2020	7	July	13	2020_07_13	29.834	24.3895	40.6885	0.0874
29.465	34.931	NMP	A	2020	7	July	13	2020_07_13	29.921	24.3883	40.6857	0.0871
29.465	34.931	NMP	A	2020	7	July	13	2020_07_13	30.013	24.386	40.6836	0.0874
29.465	34.931	NMP	A	2020	7	July	13	2020_07_13	30.162	24.3833	40.6825	0.0881
29.465	34.931	NMP	A	2020	7	July	13	2020_07_13	30.341	24.38	40.6836	0.0859
29.465	34.931	NMP	A	2020	7	July	13	2020_07_13	30.583	24.3758	40.6718	0.0893
29.465	34.931	NMP	A	2020	7	July	13	2020_07_13	30.805	24.3702	40.6669	0.0884
29.465	34.931	NMP	A	2020	7	July	13	2020_07_13	31.003	24.3612	40.6643	0.0892
29.465	34.931	NMP	A	2020	7	July	13	2020_07_13	31.183	24.3516	40.6704	0.089
29.465	34.931	NMP	A	2020	7	July	13	2020_07_13	31.306	24.345	40.657	0.0889
29.465	34.931	NMP	A	2020	7	July	13	2020_07_13	31.418	24.3349	40.6644	0.0887
29.465	34.931	NMP	A	2020	7	July	13	2020_07_13	31.517	24.3265	40.6751	0.089
29.465	34.931	NMP	A	2020	7	July	13	2020_07_13	31.628	24.3228	40.677	0.0882
29.465	34.931	NMP	A	2020	7	July	13	2020_07_13	31.783	24.3209	40.6745	0.0884
29.465	34.931	NMP	A	2020	7	July	13	2020_07_13	31.956	24.3189	40.6721	0.0885
29.465	34.931	NMP	A	2020	7	July	13	2020_07_13	32.148	24.3148	40.6752	0.0891
29.465	34.931	NMP	A	2020	7	July	13	2020_07_13	32.339	24.3128	40.677	0.0888
29.465	34.931	NMP	A	2020	7	July	13	2020_07_13	32.501	24.3118	40.6774	0.0876
29.465	34.931	NMP	A	2020	7	July	13	2020_07_13	32.661	24.3105	40.678	0.089
29.465	34.931	NMP	A	2020	7	July	13	2020_07_13	32.791	24.3102	40.679	0.0893
29.465	34.931	NMP	A	2020	7	July	13	2020_07_13	32.915	24.3096	40.679	0.0893
29.465	34.931	NMP	A	2020	7	July	13	2020_07_13	33.039	24.309	40.6802	0.09
29.465	34.931	NMP	A	2020	7	July	13	2020_07_13	33.15	24.3098	40.6762	0.09
29.465	34.931	NMP	A	2020	7	July	13	2020_07_13	33.286	24.3087	40.6763	0.0893
29.465	34.931	NMP	A	2020	7	July	13	2020_07_13	33.422	24.3075	40.6777	0.0897
29.465	34.931	NMP	A	2020	7	July	13	2020_07_13	33.564	24.3068	40.6759	0.09
29.465	34.931	NMP	A	2020	7	July	13	2020_07_13	33.725	24.3055	40.6763	0.09
29.465	34.931	NMP	A	2020	7	July	13	2020_07_13	33.911	24.3048	40.6741	0.0895
29.465	34.931	NMP	A	2020	7	July	13	2020_07_13	34.121	24.3031	40.673	0.0898
29.465	34.931	NMP	A	2020	7	July	13	2020_07_13	34.332	24.3007	40.6659	0.0898
29.465	34.931	NMP	A	2020	7	July	13	2020_07_13	34.529	24.2968	40.6676	0.0898
29.465	34.931	NMP	A	2020	7	July	13	2020_07_13	34.721	24.2919	40.6723	0.0912
29.465	34.931	NMP	A	2020	7	July	13	2020_07_13	34.857	24.2889	40.6688	0.0906
29.465	34.931	NMP	A	2020	7	July	13	2020_07_13	34.956	24.2853	40.6695	0.0903
29.465	34.931	NMP	A	2020	7	July	13	2020_07_13	35.043	24.2812	40.6718	0.0907
29.465	34.931	NMP	A	2020	7	July	13	2020_07_13	35.098	24.279	40.6735	0.0893
29.465	34.931	NMP	A	2020	7	July	13	2020_07_13	35.197	24.2772	40.6756	0.0893
29.465	34.931	NMP	A	2020	7	July	13	2020_07_13	35.321	24.2766	40.6723	0.0896
29.465	34.931	NMP	A	2020	7	July	13	2020_07_13	35.513	24.2757	40.6635	0.0895
29.465	34.931	NMP	A	2020	7	July	13	2020_07_13	35.729	24.2711	40.6692	0.0924
29.465	34.931	NMP	A	2020	7	July	13	2020_07_13	35.97	24.2681	40.6734	0.0922
29.465	34.931	NMP	A	2020	7	July	13	2020_07_13	36.168	24.2671	40.6665	0.0912
29.465	34.931	NMP	A	2020	7	July	13	2020_07_13	36.335	24.264	40.6676	0.0919
29.465	34.931	NMP	A	2020	7	July	13	2020_07_13	36.453	24.2609	40.6699	0.0919
29.465	34.931	NMP	A	2020	7	July	13	2020_07_13	36.564	24.2585	40.6717	0.0912
29.465	34.931	NMP	A	2020	7	July	13	2020_07_13	36.663	24.2569	40.6727	0.0919
29.465	34.931	NMP	A	2020	7	July	13	2020_07_13	36.75	24.2565	40.6727	0.0919
29.465	34.931	NMP	A	2020	7	July	13	2020_07_13	36.867	24.2559	40.6736	0.0919
29.465	34.931	NMP	A	2020	7	July	13	2020_07_13	37.016	24.2561	40.6732	0.0898
29.465	34.931	NMP	A	2020	7	July	13	2020_07_13	37.202	24.2557	40.67	0.0905
29.465	34.931	NMP	A	2020	7	July	13	2020_07_13	37.4	24.2554	40.6742	0.0899
29.465	34.931	NMP	A	2020	7	July	13	2020_07_13	37.592	24.256	40.674	0.0898
29.465	34.931	NMP	A	2020	7	July	13	2020_07_13	37.802	24.2559	40.6742	0.0919
29.465	34.931	NMP	A	2020	7	July	13	2020_07_13	37.975	24.2558	40.6729	0.0919
29.465	34.931	NMP	A	2020	7	July	13	2020_07_13	38.136	24.2558	40.6716	0.0923
29.465	34.931	NMP	A	2020	7	July	13	2020_07_13	38.278	24.2548	40.6722	0.0912
29.465	34.931	NMP	A	2020	7	July	13	2020_07_13	38.396	24.2543	40.6714	0.0922
29.465	34.931	NMP	A	2020	7	July	13	2020_07_13	38.476	24.2533	40.6722	0.0928
29.465	34.931	NMP	A	2020	7	July	13	2020_07_13	38.569	24.2529	40.6726	0.0927
29.465	34.931	NMP	A	2020	7	July	13	2020_07_13	38.662	24.2526	40.6715	0.0932
29.465	34.931	NMP	A	2020	7	July	13	2020_07_13	38.786	24.2517	40.6731	0.0932
29.465	34.931	NMP	A	2020	7	July	13	2020_07_13	38.947	24.2515	40.6719	0.0931
29.465	34.931	NMP	A	2020	7	July	13	2020_07_13	39.138	24.2515	40.668	0.093
29.465	34.931	NMP	A	2020	7	July	13	2020_07_13	39.367	24.2496	40.6704	0.0935
29.465	34.931	NMP	A	2020	7	July	13	2020_07_13	39.621	24.2488	40.6695	0.093
29.465	34.931	NMP	A	2020	7	July	13	2020_07_13	39.844	24.2475	40.6686	0.0909
29.465	34.931	NMP	A	2020	7	July	13	2020_07_13	40.029	24.2461	40.6668	0.0929
29.465	34.931	NMP	A	2020	7	July	13	2020_07_13	40.141	24.2445	40.6674	0.0932
29.465	34.931	NMP	A	2020	7	July	13	2020_07_13	40.227	24.2423	40.6709	0.0923
29.465	34.931	NMP	A	2020	7	July	13	2020_07_13	40.283	24.2419	40.6703	0.0928
29.465	34.931	NMP	A	2020	7	July	13	2020_07_13	40.376	24.2414	40.6707	0.0927
29.465	34.931	NMP	A	2020	7	July	13	2020_07_13	40.524	24.2411	40.662	0.0933
29.465	34.931	NMP	A	2020	7	July	13	2020_07_13	40.71	24.2391	40.6485	0.0932
29.465	34.931	NMP	A	2020	7	July	13	2020_07_13	40.951	24.23	40.6492	0.0929
29.465	34.931	NMP	A	2020	7	July	13	2020_07_13	41.174	24.2217	40.6582	0.0929
29.465	34.931	NMP	A	2020	7	July	13	2020_07_13	41.365	24.2164	40.6651	0.0926
29.465	34.931	NMP	A	2020	7	July	13	2020_07_13	41.533	24.2141	40.6659	0.0927
29.465	34.931	NMP	A	2020	7	July	13	2020_07_13	41.65	24.2135	40.6597	0.0931
29.465	34.931	NMP	A	2020	7	July	13	2020_07_13	41.749	24.2101	40.6633	0.0931
29.465	34.931	NMP	A	2020	7	July	13	2020_07_13	41.842	24.2076	40.6699	0.0976
29.465	34.931	NMP	A	2020	7	July	13	2020_07_13	41.947	24.2083	40.6625	0.098
29.465	34.931	NMP	A	2020	7	July	13	2020_07_13	42.114	24.2063	40.661	0.098
29.465	34.931	NMP	A	2020	7	July	13	2020_07_13	42.275	24.204	40.6592	0.0969
29.465	34.931	NMP	A	2020	7	July	13	2020_07_13	42.473	24.2007	40.6609	0.0967
29.465	34.931	NMP	A	2020	7	July	13	2020_07_13	42.665	24.1979	40.6629	0.0967
29.465	34.931	NMP	A	2020	7	July	13	2020_07_13	42.869	24.1967	40.6631	0.0967
29.465	34.931	NMP	A	2020	7	July	13	2020_07_13	43.042	24.1947	40.6618	0.0964
29.465	34.931	NMP	A	2020	7	July	13	2020_07_13	43.222	24.1934	40.662	0.0993
29.465	34.931	NMP	A	2020	7	July	13	2020_07_13	43.383	24.192	40.6626	0.0988
29.465	34.931	NMP	A	2020	7	July	13	2020_07_13	43.531	24.1905	40.6634	0.0985
29.465	34.931	NMP	A	2020	7	July	13	2020_07_13	43.673	24.19	40.6636	0.0985
29.465	34.931	NMP	A	2020	7	July	13	2020_07_13	43.816	24.1891	40.6649	0.0986
29.465	34.931	NMP	A	2020	7	July	13	2020_07_13	43.933	24.1889	40.665	0.0969
29.465	34.931	NMP	A	2020	7	July	13	2020_07_13	44.05	24.189	40.6633	0.0974
29.465	34.931	NMP	A	2020	7	July	13	2020_07_13	44.168	24.1879	40.663	0.0974
29.465	34.931	NMP	A	2020	7	July	13	2020_07_13	44.304	24.1877	40.6632	0.0981
29.465	34.931	NMP	A	2020	7	July	13	2020_07_13	44.452	24.1869	40.6636	0.101
29.465	34.931	NMP	A	2020	7	July	13	2020_07_13	44.638	24.1863	40.6641	0.0997
29.465	34.931	NMP	A	2020	7	July	13	2020_07_13	44.842	24.1867	40.6635	0.0999
29.465	34.931	NMP	A	2020	7	July	13	2020_07_13	45.052	24.1858	40.6639	0.1
29.465	34.931	NMP	A	2020	7	July	13	2020_07_13	45.25	24.1859	40.6634	0.101
29.465	34.931	NMP	A	2020	7	July	13	2020_07_13	45.417	24.1855	40.6632	0.101
29.465	34.931	NMP	A	2020	7	July	13	2020_07_13	45.578	24.1848	40.6644	0.101
29.465	34.931	NMP	A	2020	7	July	13	2020_07_13	45.701	24.1852	40.6634	0.101
29.465	34.931	NMP	A	2020	7	July	13	2020_07_13	45.812	24.1847	40.6634	0.101
29.465	34.931	NMP	A	2020	7	July	13	2020_07_13	45.936	24.1841	40.6636	0.0987
29.465	34.931	NMP	A	2020	7	July	13	2020_07_13	46.06	24.1841	40.6635	0.0988
29.465	34.931	NMP	A	2020	7	July	13	2020_07_13	46.258	24.1836	40.6643	0.0983
29.465	34.931	NMP	A	2020	7	July	13	2020_07_13	46.48	24.1837	40.6633	0.0986
29.465	34.931	NMP	A	2020	7	July	13	2020_07_13	46.703	24.1833	40.6648	0.0993
29.465	34.931	NMP	A	2020	7	July	13	2020_07_13	46.914	24.183	40.666	0.1
29.465	34.931	NMP	A	2020	7	July	13	2020_07_13	47.087	24.1836	40.6708	0.0999
29.465	34.931	NMP	A	2020	7	July	13	2020_07_13	47.217	24.1845	40.6717	0.0999
29.465	34.931	NMP	A	2020	7	July	13	2020_07_13	47.304	24.1861	40.6702	0.098
29.465	34.931	NMP	A	2020	7	July	13	2020_07_13	47.396	24.1874	40.669	0.0983
29.465	34.931	NMP	A	2020	7	July	13	2020_07_13	47.489	24.1874	40.669	0.098
29.465	34.931	NMP	A	2020	7	July	13	2020_07_13	47.638	24.188	40.6689	0.098
29.465	34.931	NMP	A	2020	7	July	13	2020_07_13	47.836	24.1878	40.6624	0.0985
29.465	34.931	NMP	A	2020	7	July	13	2020_07_13	48.034	24.1859	40.6543	0.0999
29.465	34.931	NMP	A	2020	7	July	13	2020_07_13	48.256	24.1803	40.6407	0.0999
29.465	34.931	NMP	A	2020	7	July	13	2020_07_13	48.429	24.1702	40.6356	0.0997
29.465	34.931	NMP	A	2020	7	July	13	2020_07_13	48.578	24.1558	40.6332	0.1
29.465	34.931	NMP	A	2020	7	July	13	2020_07_13	48.72	24.1423	40.6406	0.101
29.465	34.931	NMP	A	2020	7	July	13	2020_07_13	48.844	24.1308	40.647	0.101
29.465	34.931	NMP	A	2020	7	July	13	2020_07_13	48.992	24.1233	40.6472	0.101
29.465	34.931	NMP	A	2020	7	July	13	2020_07_13	49.153	24.1164	40.645	0.1
29.465	34.931	NMP	A	2020	7	July	13	2020_07_13	49.32	24.1097	40.6532	0.0987
29.465	34.931	NMP	A	2020	7	July	13	2020_07_13	49.5	24.1045	40.6507	0.102
29.465	34.931	NMP	A	2020	7	July	13	2020_07_13	49.704	24.1002	40.6569	0.102
29.465	34.931	NMP	A	2020	7	July	13	2020_07_13	49.877	24.0985	40.6576	0.102
29.465	34.931	NMP	A	2020	7	July	13	2020_07_13	50.032	24.0969	40.648	0.103
29.465	34.931	NMP	A	2020	7	July	13	2020_07_13	50.174	24.0919	40.651	0.104
29.465	34.931	NMP	A	2020	7	July	13	2020_07_13	50.298	24.0873	40.657	0.104
29.465	34.931	NMP	A	2020	7	July	13	2020_07_13	50.422	24.0851	40.6579	0.104
29.465	34.931	NMP	A	2020	7	July	13	2020_07_13	50.564	24.0843	40.6581	0.105
29.465	34.931	NMP	A	2020	7	July	13	2020_07_13	50.731	24.0834	40.6561	0.102
29.465	34.931	NMP	A	2020	7	July	13	2020_07_13	50.923	24.0821	40.6562	0.102
29.465	34.931	NMP	A	2020	7	July	13	2020_07_13	51.114	24.081	40.6572	0.102
29.465	34.931	NMP	A	2020	7	July	13	2020_07_13	51.294	24.0796	40.6589	0.102
29.465	34.931	NMP	A	2020	7	July	13	2020_07_13	51.461	24.0796	40.6572	0.102
29.465	34.931	NMP	A	2020	7	July	13	2020_07_13	51.597	24.0788	40.6568	0.107
29.465	34.931	NMP	A	2020	7	July	13	2020_07_13	51.733	24.0777	40.6573	0.106
29.465	34.931	NMP	A	2020	7	July	13	2020_07_13	51.876	24.0774	40.6576	0.108
29.465	34.931	NMP	A	2020	7	July	13	2020_07_13	52.043	24.0765	40.6581	0.108
29.465	34.931	NMP	A	2020	7	July	13	2020_07_13	52.228	24.0766	40.6544	0.107
29.465	34.931	NMP	A	2020	7	July	13	2020_07_13	52.438	24.0748	40.6565	0.107
29.465	34.931	NMP	A	2020	7	July	13	2020_07_13	52.655	24.0734	40.6571	0.107
29.465	34.931	NMP	A	2020	7	July	13	2020_07_13	52.859	24.073	40.6561	0.107
29.465	34.931	NMP	A	2020	7	July	13	2020_07_13	53.026	24.0715	40.6569	0.106
29.465	34.931	NMP	A	2020	7	July	13	2020_07_13	53.15	24.071	40.6576	0.106
29.465	34.931	NMP	A	2020	7	July	13	2020_07_13	53.262	24.071	40.6576	0.106
29.465	34.931	NMP	A	2020	7	July	13	2020_07_13	53.373	24.0703	40.6584	0.106
29.465	34.931	NMP	A	2020	7	July	13	2020_07_13	53.478	24.071	40.6578	0.106
29.465	34.931	NMP	A	2020	7	July	13	2020_07_13	53.62	24.0702	40.6584	0.106
29.465	34.931	NMP	A	2020	7	July	13	2020_07_13	53.781	24.0703	40.6597	0.106
29.465	34.931	NMP	A	2020	7	July	13	2020_07_13	53.967	24.0712	40.6582	0.106
29.465	34.931	NMP	A	2020	7	July	13	2020_07_13	54.158	24.0709	40.6583	0.106
29.465	34.931	NMP	A	2020	7	July	13	2020_07_13	54.344	24.0711	40.6599	0.107
29.465	34.931	NMP	A	2020	7	July	13	2020_07_13	54.511	24.071	40.6633	0.107
29.465	34.931	NMP	A	2020	7	July	13	2020_07_13	54.647	24.0712	40.6663	0.107
29.465	34.931	NMP	A	2020	7	July	13	2020_07_13	54.789	24.0728	40.6689	0.108
29.465	34.931	NMP	A	2020	7	July	13	2020_07_13	54.938	24.0742	40.6716	0.106
29.465	34.931	NMP	A	2020	7	July	13	2020_07_13	55.123	24.0765	40.6697	0.106
29.465	34.931	NMP	A	2020	7	July	13	2020_07_13	55.309	24.0778	40.6679	0.106
29.465	34.931	NMP	A	2020	7	July	13	2020_07_13	55.482	24.0781	40.6587	0.105
29.465	34.931	NMP	A	2020	7	July	13	2020_07_13	55.637	24.0766	40.6498	0.106
29.465	34.931	NMP	A	2020	7	July	13	2020_07_13	55.792	24.0687	40.6488	0.109
29.465	34.931	NMP	A	2020	7	July	13	2020_07_13	55.922	24.0618	40.6474	0.11
29.465	34.931	NMP	A	2020	7	July	13	2020_07_13	56.058	24.0539	40.65	0.109
29.465	34.931	NMP	A	2020	7	July	13	2020_07_13	56.219	24.0478	40.6542	0.11
29.465	34.931	NMP	A	2020	7	July	13	2020_07_13	56.404	24.0434	40.6531	0.108
29.465	34.931	NMP	A	2020	7	July	13	2020_07_13	56.602	24.0393	40.6538	0.108
29.465	34.931	NMP	A	2020	7	July	13	2020_07_13	56.807	24.0354	40.6552	0.109
29.465	34.931	NMP	A	2020	7	July	13	2020_07_13	56.98	24.0321	40.6571	0.108
29.465	34.931	NMP	A	2020	7	July	13	2020_07_13	57.116	24.0294	40.6578	0.106
29.465	34.931	NMP	A	2020	7	July	13	2020_07_13	57.209	24.0281	40.659	0.117
29.465	34.931	NMP	A	2020	7	July	13	2020_07_13	57.308	24.0266	40.661	0.117
29.465	34.931	NMP	A	2020	7	July	13	2020_07_13	57.407	24.0265	40.6634	0.117
29.465	34.931	NMP	A	2020	7	July	13	2020_07_13	57.53	24.0274	40.6636	0.117
29.465	34.931	NMP	A	2020	7	July	13	2020_07_13	57.716	24.0284	40.658	0.117
29.465	34.931	NMP	A	2020	7	July	13	2020_07_13	57.92	24.0281	40.6541	0.117
29.465	34.931	NMP	A	2020	7	July	13	2020_07_13	58.118	24.0247	40.6531	0.117
29.465	34.931	NMP	A	2020	7	July	13	2020_07_13	58.316	24.0214	40.654	0.117
29.465	34.931	NMP	A	2020	7	July	13	2020_07_13	58.483	24.0184	40.6567	0.119
29.465	34.931	NMP	A	2020	7	July	13	2020_07_13	58.644	24.0157	40.6601	0.12
29.465	34.931	NMP	A	2020	7	July	13	2020_07_13	58.786	24.0153	40.6584	0.119
29.465	34.931	NMP	A	2020	7	July	13	2020_07_13	58.941	24.0139	40.6583	0.119
29.465	34.931	NMP	A	2020	7	July	13	2020_07_13	59.095	24.0118	40.6605	0.12
29.465	34.931	NMP	A	2020	7	July	13	2020_07_13	59.275	24.0111	40.6623	0.121
29.465	34.931	NMP	A	2020	7	July	13	2020_07_13	59.436	24.0105	40.6621	0.12
29.465	34.931	NMP	A	2020	7	July	13	2020_07_13	59.59	24.0101	40.6651	0.121
29.465	34.931	NMP	A	2020	7	July	13	2020_07_13	59.714	24.0102	40.6655	0.12
29.465	34.931	NMP	A	2020	7	July	13	2020_07_13	59.863	24.0104	40.6671	0.124
29.465	34.931	NMP	A	2020	7	July	13	2020_07_13	60.005	24.0112	40.6655	0.125
29.465	34.931	NMP	A	2020	7	July	13	2020_07_13	60.185	24.011	40.6664	0.124
29.465	34.931	NMP	A	2020	7	July	13	2020_07_13	60.346	24.011	40.6668	0.125
29.465	34.931	NMP	A	2020	7	July	13	2020_07_13	60.507	24.0106	40.6682	0.126
29.465	34.931	NMP	A	2020	7	July	13	2020_07_13	60.674	24.0105	40.6726	0.126
29.465	34.931	NMP	A	2020	7	July	13	2020_07_13	60.81	24.0118	40.6746	0.126
29.465	34.931	NMP	A	2020	7	July	13	2020_07_13	60.977	24.0129	40.6779	0.125
29.465	34.931	NMP	A	2020	7	July	13	2020_07_13	61.138	24.0149	40.6763	0.125
29.465	34.931	NMP	A	2020	7	July	13	2020_07_13	61.305	24.0161	40.6779	0.125
29.465	34.931	NMP	A	2020	7	July	13	2020_07_13	61.466	24.0164	40.6774	0.126
29.465	34.931	NMP	A	2020	7	July	13	2020_07_13	61.633	24.0171	40.6736	0.126
29.465	34.931	NMP	A	2020	7	July	13	2020_07_13	61.8	24.0159	40.6736	0.126
29.465	34.931	NMP	A	2020	7	July	13	2020_07_13	61.948	24.0145	40.6743	0.132
29.465	34.931	NMP	A	2020	7	July	13	2020_07_13	62.122	24.0133	40.6741	0.132
29.465	34.931	NMP	A	2020	7	July	13	2020_07_13	62.282	24.0115	40.6738	0.132
29.465	34.931	NMP	A	2020	7	July	13	2020_07_13	62.437	24.01	40.6751	0.131
29.465	34.931	NMP	A	2020	7	July	13	2020_07_13	62.579	24.0085	40.677	0.132
29.465	34.931	NMP	A	2020	7	July	13	2020_07_13	62.696	24.0085	40.677	0.132
29.465	34.931	NMP	A	2020	7	July	13	2020_07_13	62.851	24.0085	40.6771	0.131
29.465	34.931	NMP	A	2020	7	July	13	2020_07_13	63	24.0082	40.6753	0.132
29.465	34.931	NMP	A	2020	7	July	13	2020_07_13	63.179	24.0077	40.6655	0.132
29.465	34.931	NMP	A	2020	7	July	13	2020_07_13	63.371	24.0028	40.6618	0.133
29.465	34.931	NMP	A	2020	7	July	13	2020_07_13	63.569	23.9963	40.6672	0.132
29.465	34.931	NMP	A	2020	7	July	13	2020_07_13	63.736	23.9915	40.6529	0.133
29.465	34.931	NMP	A	2020	7	July	13	2020_07_13	63.86	23.9828	40.6613	0.133
29.465	34.931	NMP	A	2020	7	July	13	2020_07_13	63.959	23.9763	40.669	0.133
29.465	34.931	NMP	A	2020	7	July	13	2020_07_13	64.051	23.9733	40.6751	0.133
29.465	34.931	NMP	A	2020	7	July	13	2020_07_13	64.15	23.9734	40.6737	0.133
29.465	34.931	NMP	A	2020	7	July	13	2020_07_13	64.324	23.974	40.6739	0.133
29.465	34.931	NMP	A	2020	7	July	13	2020_07_13	64.54	23.974	40.6429	0.134
29.465	34.931	NMP	A	2020	7	July	13	2020_07_13	64.788	23.9654	40.6367	0.134
29.465	34.931	NMP	A	2020	7	July	13	2020_07_13	65.023	23.9524	40.6109	0.134
29.465	34.931	NMP	A	2020	7	July	13	2020_07_13	65.208	23.9314	40.6262	0.134
29.465	34.931	NMP	A	2020	7	July	13	2020_07_13	65.357	23.9146	40.6385	0.134
29.465	34.931	NMP	A	2020	7	July	13	2020_07_13	65.462	23.9047	40.6501	0.132
29.465	34.931	NMP	A	2020	7	July	13	2020_07_13	65.561	23.9009	40.6533	0.132
29.465	34.931	NMP	A	2020	7	July	13	2020_07_13	65.654	23.8994	40.6531	0.131
29.465	34.931	NMP	A	2020	7	July	13	2020_07_13	65.79	23.8984	40.6548	0.132
29.465	34.931	NMP	A	2020	7	July	13	2020_07_13	65.963	23.898	40.652	0.136
29.465	34.931	NMP	A	2020	7	July	13	2020_07_13	66.173	23.8968	40.6464	0.136
29.465	34.931	NMP	A	2020	7	July	13	2020_07_13	66.371	23.8933	40.6272	0.136
29.465	34.931	NMP	A	2020	7	July	13	2020_07_13	66.563	23.8827	40.6371	0.137
29.465	34.931	NMP	A	2020	7	July	13	2020_07_13	66.724	23.8744	40.6437	0.135
29.465	34.931	NMP	A	2020	7	July	13	2020_07_13	66.866	23.8703	40.6455	0.132
29.465	34.931	NMP	A	2020	7	July	13	2020_07_13	66.996	23.8672	40.6484	0.132
29.465	34.931	NMP	A	2020	7	July	13	2020_07_13	67.083	23.866	40.6484	0.131
29.465	34.931	NMP	A	2020	7	July	13	2020_07_13	67.2	23.8646	40.6488	0.132
29.465	34.931	NMP	A	2020	7	July	13	2020_07_13	67.318	23.8641	40.6481	0.138
29.465	34.931	NMP	A	2020	7	July	13	2020_07_13	67.466	23.8633	40.6467	0.138
29.465	34.931	NMP	A	2020	7	July	13	2020_07_13	67.658	23.8614	40.6458	0.139
29.465	34.931	NMP	A	2020	7	July	13	2020_07_13	67.85	23.8599	40.6435	0.139
29.465	34.931	NMP	A	2020	7	July	13	2020_07_13	68.073	23.8571	40.6415	0.137
29.465	34.931	NMP	A	2020	7	July	13	2020_07_13	68.296	23.8542	40.643	0.137
29.465	34.931	NMP	A	2020	7	July	13	2020_07_13	68.494	23.8517	40.6432	0.136
29.465	34.931	NMP	A	2020	7	July	13	2020_07_13	68.679	23.8492	40.6447	0.136
29.465	34.931	NMP	A	2020	7	July	13	2020_07_13	68.791	23.8477	40.6444	0.137
29.465	34.931	NMP	A	2020	7	July	13	2020_07_13	68.89	23.8463	40.6436	0.137
29.465	34.931	NMP	A	2020	7	July	13	2020_07_13	68.958	23.8448	40.6458	0.138
29.465	34.931	NMP	A	2020	7	July	13	2020_07_13	69.051	23.8442	40.6436	0.137
29.465	34.931	NMP	A	2020	7	July	13	2020_07_13	69.199	23.8427	40.641	0.138
29.465	34.931	NMP	A	2020	7	July	13	2020_07_13	69.391	23.8408	40.6419	0.144
29.465	34.931	NMP	A	2020	7	July	13	2020_07_13	69.626	23.8381	40.6402	0.144
29.465	34.931	NMP	A	2020	7	July	13	2020_07_13	69.855	23.8359	40.6361	0.144
29.465	34.931	NMP	A	2020	7	July	13	2020_07_13	70.059	23.8321	40.6382	0.144
29.465	34.931	NMP	A	2020	7	July	13	2020_07_13	70.202	23.8286	40.6409	0.139
29.465	34.931	NMP	A	2020	7	July	13	2020_07_13	70.3	23.827	40.6423	0.139
29.465	34.931	NMP	A	2020	7	July	13	2020_07_13	70.375	23.8259	40.6459	0.139
29.465	34.931	NMP	A	2020	7	July	13	2020_07_13	70.455	23.8263	40.6457	0.139
29.465	34.931	NMP	A	2020	7	July	13	2020_07_13	70.573	23.8275	40.642	0.139
29.465	34.931	NMP	A	2020	7	July	13	2020_07_13	70.758	23.8269	40.6405	0.142
29.465	34.931	NMP	A	2020	7	July	13	2020_07_13	70.975	23.826	40.6416	0.142
29.465	34.931	NMP	A	2020	7	July	13	2020_07_13	71.235	23.8246	40.6424	0.141
29.465	34.931	NMP	A	2020	7	July	13	2020_07_13	71.451	23.8242	40.6427	0.142
29.465	34.931	NMP	A	2020	7	July	13	2020_07_13	71.631	23.8238	40.6417	0.137
29.465	34.931	NMP	A	2020	7	July	13	2020_07_13	71.773	23.8228	40.6418	0.136
29.465	34.931	NMP	A	2020	7	July	13	2020_07_13	71.878	23.8226	40.6427	0.137
29.465	34.931	NMP	A	2020	7	July	13	2020_07_13	71.99	23.8219	40.6417	0.137
29.465	34.931	NMP	A	2020	7	July	13	2020_07_13	72.12	23.8217	40.6395	0.143
29.465	34.931	NMP	A	2020	7	July	13	2020_07_13	72.28	23.8204	40.6398	0.143
29.465	34.931	NMP	A	2020	7	July	13	2020_07_13	72.466	23.8182	40.642	0.143
29.465	34.931	NMP	A	2020	7	July	13	2020_07_13	72.639	23.818	40.6416	0.143
29.465	34.931	NMP	A	2020	7	July	13	2020_07_13	72.819	23.817	40.6378	0.143
29.465	34.931	NMP	A	2020	7	July	13	2020_07_13	72.942	23.8154	40.6367	0.143
29.465	34.931	NMP	A	2020	7	July	13	2020_07_13	73.048	23.8124	40.6389	0.143
29.465	34.931	NMP	A	2020	7	July	13	2020_07_13	73.159	23.8103	40.6409	0.142
29.465	34.931	NMP	A	2020	7	July	13	2020_07_13	73.295	23.8095	40.6375	0.143
29.465	34.931	NMP	A	2020	7	July	13	2020_07_13	73.474	23.8068	40.6312	0.144
29.465	34.931	NMP	A	2020	7	July	13	2020_07_13	73.672	23.8022	40.634	0.144
29.465	34.931	NMP	A	2020	7	July	13	2020_07_13	73.908	23.7972	40.6277	0.143
29.465	34.931	NMP	A	2020	7	July	13	2020_07_13	74.137	23.79	40.6258	0.143
29.465	34.931	NMP	A	2020	7	July	13	2020_07_13	74.31	23.7812	40.6305	0.142
29.465	34.931	NMP	A	2020	7	July	13	2020_07_13	74.464	23.7741	40.6339	0.146
29.465	34.931	NMP	A	2020	7	July	13	2020_07_13	74.582	23.7693	40.6375	0.146
29.465	34.931	NMP	A	2020	7	July	13	2020_07_13	74.681	23.7662	40.6401	0.146
29.465	34.931	NMP	A	2020	7	July	13	2020_07_13	74.786	23.7646	40.6411	0.146
29.465	34.931	NMP	A	2020	7	July	13	2020_07_13	74.916	23.7642	40.6393	0.152
29.465	34.931	NMP	A	2020	7	July	13	2020_07_13	75.071	23.7628	40.639	0.153
29.465	34.931	NMP	A	2020	7	July	13	2020_07_13	75.269	23.7615	40.6381	0.152
29.465	34.931	NMP	A	2020	7	July	13	2020_07_13	75.46	23.7599	40.6377	0.152
29.465	34.931	NMP	A	2020	7	July	13	2020_07_13	75.652	23.7578	40.6344	0.153
29.465	34.931	NMP	A	2020	7	July	13	2020_07_13	75.807	23.7559	40.6326	0.154
29.465	34.931	NMP	A	2020	7	July	13	2020_07_13	75.961	23.752	40.6356	0.153
29.465	34.931	NMP	A	2020	7	July	13	2020_07_13	76.073	23.7497	40.6354	0.154
29.465	34.931	NMP	A	2020	7	July	13	2020_07_13	76.203	23.7477	40.6359	0.154
29.465	34.931	NMP	A	2020	7	July	13	2020_07_13	76.339	23.7458	40.6366	0.152
29.465	34.931	NMP	A	2020	7	July	13	2020_07_13	76.506	23.7445	40.6375	0.151
29.465	34.931	NMP	A	2020	7	July	13	2020_07_13	76.673	23.743	40.6353	0.151
29.465	34.931	NMP	A	2020	7	July	13	2020_07_13	76.859	23.7413	40.6355	0.151
29.465	34.931	NMP	A	2020	7	July	13	2020_07_13	77.038	23.739	40.6312	0.152
29.465	34.931	NMP	A	2020	7	July	13	2020_07_13	77.193	23.7358	40.6343	0.152
29.465	34.931	NMP	A	2020	7	July	13	2020_07_13	77.323	23.7323	40.6367	0.152
29.465	34.931	NMP	A	2020	7	July	13	2020_07_13	77.49	23.7301	40.6364	0.152
29.465	34.931	NMP	A	2020	7	July	13	2020_07_13	77.638	23.7284	40.6366	0.152
29.465	34.931	NMP	A	2020	7	July	13	2020_07_13	77.83	23.7261	40.6384	0.152
29.465	34.931	NMP	A	2020	7	July	13	2020_07_13	78.034	23.7251	40.6395	0.153
29.465	34.931	NMP	A	2020	7	July	13	2020_07_13	78.214	23.7246	40.6402	0.152
29.465	34.931	NMP	A	2020	7	July	13	2020_07_13	78.368	23.7235	40.6408	0.152
29.465	34.931	NMP	A	2020	7	July	13	2020_07_13	78.48	23.7243	40.6406	0.152
29.465	34.931	NMP	A	2020	7	July	13	2020_07_13	78.585	23.7236	40.6414	0.151
29.465	34.931	NMP	A	2020	7	July	13	2020_07_13	78.672	23.7239	40.6417	0.151
29.465	34.931	NMP	A	2020	7	July	13	2020_07_13	78.789	23.7243	40.6405	0.151
29.465	34.931	NMP	A	2020	7	July	13	2020_07_13	78.95	23.7241	40.6401	0.161
29.465	34.931	NMP	A	2020	7	July	13	2020_07_13	79.154	23.724	40.6396	0.161
29.465	34.931	NMP	A	2020	7	July	13	2020_07_13	79.371	23.7232	40.6388	0.161
29.465	34.931	NMP	A	2020	7	July	13	2020_07_13	79.563	23.7228	40.6362	0.161
29.465	34.931	NMP	A	2020	7	July	13	2020_07_13	79.711	23.7211	40.6365	0.151
29.465	34.931	NMP	A	2020	7	July	13	2020_07_13	79.829	23.7191	40.6368	0.151
29.465	34.931	NMP	A	2020	7	July	13	2020_07_13	79.928	23.7181	40.6374	0.151
29.465	34.931	NMP	A	2020	7	July	13	2020_07_13	80.052	23.7165	40.6383	0.151
29.465	34.931	NMP	A	2020	7	July	13	2020_07_13	80.194	23.716	40.6387	0.151
29.465	34.931	NMP	A	2020	7	July	13	2020_07_13	80.392	23.7153	40.6377	0.156
29.465	34.931	NMP	A	2020	7	July	13	2020_07_13	80.602	23.7148	40.6361	0.156
29.465	34.931	NMP	A	2020	7	July	13	2020_07_13	80.794	23.7136	40.6328	0.156
29.465	34.931	NMP	A	2020	7	July	13	2020_07_13	80.974	23.7106	40.6256	0.156
29.465	34.931	NMP	A	2020	7	July	13	2020_07_13	81.104	23.7051	40.623	0.149
29.465	34.931	NMP	A	2020	7	July	13	2020_07_13	81.24	23.6975	40.6236	0.148
29.465	34.931	NMP	A	2020	7	July	13	2020_07_13	81.351	23.6902	40.629	0.149
29.465	34.931	NMP	A	2020	7	July	13	2020_07_13	81.469	23.6857	40.6321	0.149
29.465	34.931	NMP	A	2020	7	July	13	2020_07_13	81.63	23.6824	40.635	0.147
29.465	34.931	NMP	A	2020	7	July	13	2020_07_13	81.809	23.6812	40.6348	0.155
29.465	34.931	NMP	A	2020	7	July	13	2020_07_13	81.988	23.6792	40.6368	0.156
29.465	34.931	NMP	A	2020	7	July	13	2020_07_13	82.149	23.6784	40.6372	0.156
29.465	34.931	NMP	A	2020	7	July	13	2020_07_13	82.316	23.6776	40.6371	0.156
29.465	34.931	NMP	A	2020	7	July	13	2020_07_13	82.471	23.6765	40.6373	0.151
29.465	34.931	NMP	A	2020	7	July	13	2020_07_13	82.607	23.6759	40.6376	0.151
29.465	34.931	NMP	A	2020	7	July	13	2020_07_13	82.743	23.6744	40.6377	0.151
29.465	34.931	NMP	A	2020	7	July	13	2020_07_13	82.898	23.6736	40.6363	0.151
29.465	34.931	NMP	A	2020	7	July	13	2020_07_13	83.034	23.6712	40.6382	0.154
29.465	34.931	NMP	A	2020	7	July	13	2020_07_13	83.183	23.6696	40.6417	0.154
29.465	34.931	NMP	A	2020	7	July	13	2020_07_13	83.325	23.6689	40.6437	0.153
29.465	34.931	NMP	A	2020	7	July	13	2020_07_13	83.485	23.6685	40.6487	0.153
29.465	34.931	NMP	A	2020	7	July	13	2020_07_13	83.671	23.6696	40.6525	0.152
29.465	34.931	NMP	A	2020	7	July	13	2020_07_13	83.869	23.6701	40.6567	0.16
29.465	34.931	NMP	A	2020	7	July	13	2020_07_13	84.042	23.6708	40.658	0.16
29.465	34.931	NMP	A	2020	7	July	13	2020_07_13	84.21	23.6707	40.658	0.16
29.465	34.931	NMP	A	2020	7	July	13	2020_07_13	84.37	23.6692	40.6594	0.161
29.465	34.931	NMP	A	2020	7	July	13	2020_07_13	84.506	23.6686	40.6604	0.16
29.465	34.931	NMP	A	2020	7	July	13	2020_07_13	84.649	23.6674	40.6609	0.159
29.465	34.931	NMP	A	2020	7	July	13	2020_07_13	84.779	23.6667	40.6615	0.16
29.465	34.931	NMP	A	2020	7	July	13	2020_07_13	84.94	23.6659	40.6622	0.159
29.465	34.931	NMP	A	2020	7	July	13	2020_07_13	85.094	23.6653	40.6631	0.161
29.465	34.931	NMP	A	2020	7	July	13	2020_07_13	85.255	23.6652	40.6633	0.161
29.465	34.931	NMP	A	2020	7	July	13	2020_07_13	85.404	23.6645	40.6636	0.16
29.465	34.931	NMP	A	2020	7	July	13	2020_07_13	85.558	23.664	40.6642	0.16
29.465	34.931	NMP	A	2020	7	July	13	2020_07_13	85.713	23.6637	40.6643	0.161
29.465	34.931	NMP	A	2020	7	July	13	2020_07_13	85.868	23.6636	40.6646	0.16
29.465	34.931	NMP	A	2020	7	July	13	2020_07_13	86.022	23.6636	40.6641	0.159
29.465	34.931	NMP	A	2020	7	July	13	2020_07_13	86.19	23.6624	40.6639	0.159
29.465	34.931	NMP	A	2020	7	July	13	2020_07_13	86.363	23.662	40.663	0.159
29.465	34.931	NMP	A	2020	7	July	13	2020_07_13	86.518	23.6603	40.663	0.158
29.465	34.931	NMP	A	2020	7	July	13	2020_07_13	86.678	23.659	40.6636	0.158
29.465	34.931	NMP	A	2020	7	July	13	2020_07_13	86.839	23.6581	40.6631	0.158
29.465	34.931	NMP	A	2020	7	July	13	2020_07_13	86.988	23.6566	40.6634	0.158
29.465	34.931	NMP	A	2020	7	July	13	2020_07_13	87.149	23.6557	40.6643	0.154
29.465	34.931	NMP	A	2020	7	July	13	2020_07_13	87.304	23.6541	40.6663	0.154
29.465	34.931	NMP	A	2020	7	July	13	2020_07_13	87.477	23.6541	40.6658	0.154
29.465	34.931	NMP	A	2020	7	July	13	2020_07_13	87.638	23.6532	40.6656	0.154
29.465	34.931	NMP	A	2020	7	July	13	2020_07_13	87.805	23.6524	40.6652	0.154
29.465	34.931	NMP	A	2020	7	July	13	2020_07_13	87.972	23.6521	40.6647	0.154
29.465	34.931	NMP	A	2020	7	July	13	2020_07_13	88.127	23.6506	40.6647	0.155
29.465	34.931	NMP	A	2020	7	July	13	2020_07_13	88.275	23.65	40.6637	0.155
29.465	34.931	NMP	A	2020	7	July	13	2020_07_13	88.418	23.6483	40.6624	0.155
29.465	34.931	NMP	A	2020	7	July	13	2020_07_13	88.56	23.6462	40.6625	0.156
29.465	34.931	NMP	A	2020	7	July	13	2020_07_13	88.696	23.6441	40.6631	0.156
29.465	34.931	NMP	A	2020	7	July	13	2020_07_13	88.838	23.6421	40.6631	0.156
29.465	34.931	NMP	A	2020	7	July	13	2020_07_13	88.981	23.6406	40.6634	0.155
29.465	34.931	NMP	A	2020	7	July	13	2020_07_13	89.136	23.6384	40.6634	0.157
29.465	34.931	NMP	A	2020	7	July	13	2020_07_13	89.284	23.6366	40.663	0.157
29.465	34.931	NMP	A	2020	7	July	13	2020_07_13	89.445	23.6345	40.6605	0.157
29.465	34.931	NMP	A	2020	7	July	13	2020_07_13	89.624	23.6313	40.6578	0.158
29.465	34.931	NMP	A	2020	7	July	13	2020_07_13	89.828	23.6272	40.6546	0.157
29.465	34.931	NMP	A	2020	7	July	13	2020_07_13	90.039	23.6212	40.6535	0.152
29.465	34.931	NMP	A	2020	7	July	13	2020_07_13	90.231	23.6152	40.65	0.153
29.465	34.931	NMP	A	2020	7	July	13	2020_07_13	90.404	23.6081	40.6559	0.151
29.465	34.931	NMP	A	2020	7	July	13	2020_07_13	90.546	23.6035	40.6587	0.152
29.465	34.931	NMP	A	2020	7	July	13	2020_07_13	90.664	23.6006	40.6606	0.15
29.465	34.931	NMP	A	2020	7	July	13	2020_07_13	90.775	23.5981	40.6603	0.149
29.465	34.931	NMP	A	2020	7	July	13	2020_07_13	90.905	23.5967	40.6609	0.15
29.465	34.931	NMP	A	2020	7	July	13	2020_07_13	91.054	23.5948	40.6622	0.149
29.465	34.931	NMP	A	2020	7	July	13	2020_07_13	91.208	23.5941	40.6622	0.148
29.465	34.931	NMP	A	2020	7	July	13	2020_07_13	91.4	23.5934	40.6621	0.155
29.465	34.931	NMP	A	2020	7	July	13	2020_07_13	91.555	23.5927	40.6603	0.156
29.465	34.931	NMP	A	2020	7	July	13	2020_07_13	91.728	23.5917	40.6592	0.156
29.465	34.931	NMP	A	2020	7	July	13	2020_07_13	91.864	23.5894	40.661	0.156
29.465	34.931	NMP	A	2020	7	July	13	2020_07_13	91.97	23.5887	40.6608	0.153
29.465	34.931	NMP	A	2020	7	July	13	2020_07_13	92.099	23.5876	40.6613	0.154
29.465	34.931	NMP	A	2020	7	July	13	2020_07_13	92.242	23.5871	40.6607	0.153
29.465	34.931	NMP	A	2020	7	July	13	2020_07_13	92.421	23.5861	40.6608	0.154
29.465	34.931	NMP	A	2020	7	July	13	2020_07_13	92.631	23.5854	40.6604	0.153
29.465	34.931	NMP	A	2020	7	July	13	2020_07_13	92.83	23.5846	40.6586	0.153
29.465	34.931	NMP	A	2020	7	July	13	2020_07_13	92.99	23.5831	40.6595	0.153
29.465	34.931	NMP	A	2020	7	July	13	2020_07_13	93.12	23.5821	40.6614	0.154
29.465	34.931	NMP	A	2020	7	July	13	2020_07_13	93.238	23.5814	40.6615	0.153
29.465	34.931	NMP	A	2020	7	July	13	2020_07_13	93.368	23.5815	40.6611	0.153
29.465	34.931	NMP	A	2020	7	July	13	2020_07_13	93.51	23.5814	40.6598	0.152
29.465	34.931	NMP	A	2020	7	July	13	2020_07_13	93.708	23.5805	40.6601	0.152
29.465	34.931	NMP	A	2020	7	July	13	2020_07_13	93.912	23.5801	40.6598	0.152
29.465	34.931	NMP	A	2020	7	July	13	2020_07_13	94.117	23.579	40.6558	0.152
29.465	34.931	NMP	A	2020	7	July	13	2020_07_13	94.29	23.5772	40.6568	0.152
29.465	34.931	NMP	A	2020	7	July	13	2020_07_13	94.426	23.5752	40.6576	0.152
29.465	34.931	NMP	A	2020	7	July	13	2020_07_13	94.537	23.5736	40.6585	0.152
29.465	34.931	NMP	A	2020	7	July	13	2020_07_13	94.611	23.5732	40.6599	0.149
29.465	34.931	NMP	A	2020	7	July	13	2020_07_13	94.698	23.5725	40.659	0.15
29.465	34.931	NMP	A	2020	7	July	13	2020_07_13	94.828	23.5723	40.6586	0.15
29.465	34.931	NMP	A	2020	7	July	13	2020_07_13	95.026	23.5713	40.6572	0.149
29.465	34.931	NMP	A	2020	7	July	13	2020_07_13	95.242	23.5704	40.6564	0.149
29.465	34.931	NMP	A	2020	7	July	13	2020_07_13	95.459	23.5691	40.6507	0.154
29.465	34.931	NMP	A	2020	7	July	13	2020_07_13	95.657	23.5657	40.6504	0.154
29.465	34.931	NMP	A	2020	7	July	13	2020_07_13	95.799	23.5619	40.6521	0.155
29.465	34.931	NMP	A	2020	7	July	13	2020_07_13	95.929	23.5586	40.6536	0.154
29.465	34.931	NMP	A	2020	7	July	13	2020_07_13	96.034	23.557	40.6558	0.151
29.465	34.931	NMP	A	2020	7	July	13	2020_07_13	96.177	23.5557	40.6569	0.15
29.465	34.931	NMP	A	2020	7	July	13	2020_07_13	96.325	23.5557	40.6561	0.151
29.465	34.931	NMP	A	2020	7	July	13	2020_07_13	96.517	23.5552	40.6549	0.152
29.465	34.931	NMP	A	2020	7	July	13	2020_07_13	96.734	23.5542	40.6533	0.151
29.465	34.931	NMP	A	2020	7	July	13	2020_07_13	96.931	23.5531	40.6514	0.151
29.465	34.931	NMP	A	2020	7	July	13	2020_07_13	97.092	23.5504	40.6483	0.151
29.465	34.931	NMP	A	2020	7	July	13	2020_07_13	97.228	23.5482	40.6517	0.15
29.465	34.931	NMP	A	2020	7	July	13	2020_07_13	97.328	23.5458	40.6552	0.15
29.465	34.931	NMP	A	2020	7	July	13	2020_07_13	97.439	23.545	40.6528	0.147
29.465	34.931	NMP	A	2020	7	July	13	2020_07_13	97.55	23.5444	40.6536	0.147
29.465	34.931	NMP	A	2020	7	July	13	2020_07_13	97.742	23.5431	40.6504	0.147
29.465	34.931	NMP	A	2020	7	July	13	2020_07_13	97.946	23.5418	40.6484	0.148
29.465	34.931	NMP	A	2020	7	July	13	2020_07_13	98.175	23.5385	40.6281	0.147
29.465	34.931	NMP	A	2020	7	July	13	2020_07_13	98.349	23.5296	40.6326	0.147
29.465	34.931	NMP	A	2020	7	July	13	2020_07_13	98.485	23.5193	40.6444	0.147
29.465	34.931	NMP	A	2020	7	July	13	2020_07_13	98.602	23.5143	40.6435	0.147
29.465	34.931	NMP	A	2020	7	July	13	2020_07_13	98.683	23.5112	40.6431	0.145
29.465	34.931	NMP	A	2020	7	July	13	2020_07_13	98.813	23.507	40.6422	0.145
29.465	34.931	NMP	A	2020	7	July	13	2020_07_13	98.968	23.5038	40.6471	0.146
29.465	34.931	NMP	A	2020	7	July	13	2020_07_13	99.19	23.5012	40.6491	0.146
29.465	34.931	NMP	A	2020	7	July	13	2020_07_13	99.407	23.501	40.6442	0.146
29.465	34.931	NMP	A	2020	7	July	13	2020_07_13	99.629	23.4983	40.6222	0.147
29.465	34.931	NMP	A	2020	7	July	13	2020_07_13	99.815	23.4869	40.6096	0.146
29.465	34.931	NMP	A	2020	7	July	13	2020_07_13	99.951	23.469	40.6215	0.145
29.465	34.931	NMP	A	2020	7	July	13	2020_07_13	100.075	23.4524	40.6519	0.146
29.465	34.931	NMP	A	2020	7	July	13	2020_07_13	100.174	23.4521	40.6266	0.143
29.465	34.931	NMP	A	2020	7	July	13	2020_07_13	100.286	23.444	40.6078	0.143
29.465	34.931	NMP	A	2020	7	July	13	2020_07_13	100.416	23.4257	40.645	0.143
29.465	34.931	NMP	A	2020	7	July	13	2020_07_13	100.601	23.4191	40.6389	0.144
29.465	34.931	NMP	A	2020	7	July	13	2020_07_13	100.799	23.4178	40.629	0.144
29.465	34.931	NMP	A	2020	7	July	13	2020_07_13	101.01	23.4088	40.5997	0.145
29.465	34.931	NMP	A	2020	7	July	13	2020_07_13	101.189	23.39	40.6018	0.146
29.465	34.931	NMP	A	2020	7	July	13	2020_07_13	101.307	23.3685	40.6313	0.146
29.465	34.931	NMP	A	2020	7	July	13	2020_07_13	101.437	23.3581	40.6335	0.146
29.465	34.931	NMP	A	2020	7	July	13	2020_07_13	101.523	23.3533	40.6394	0.141
29.465	34.931	NMP	A	2020	7	July	13	2020_07_13	101.647	23.3505	40.6366	0.141
29.465	34.931	NMP	A	2020	7	July	13	2020_07_13	101.802	23.3478	40.6355	0.141
29.465	34.931	NMP	A	2020	7	July	13	2020_07_13	102.012	23.3441	40.633	0.141
29.465	34.931	NMP	A	2020	7	July	13	2020_07_13	102.247	23.3399	40.6327	0.143
29.465	34.931	NMP	A	2020	7	July	13	2020_07_13	102.458	23.3356	40.6342	0.143
29.465	34.931	NMP	A	2020	7	July	13	2020_07_13	102.631	23.3315	40.6378	0.143
29.465	34.931	NMP	A	2020	7	July	13	2020_07_13	102.78	23.3298	40.6389	0.143
29.465	34.931	NMP	A	2020	7	July	13	2020_07_13	102.885	23.3285	40.641	0.143
29.465	34.931	NMP	A	2020	7	July	13	2020_07_13	102.984	23.3281	40.6411	0.137
29.465	34.931	NMP	A	2020	7	July	13	2020_07_13	103.089	23.3285	40.6397	0.138
29.465	34.931	NMP	A	2020	7	July	13	2020_07_13	103.262	23.3281	40.638	0.138
29.465	34.931	NMP	A	2020	7	July	13	2020_07_13	103.466	23.327	40.633	0.138
29.465	34.931	NMP	A	2020	7	July	13	2020_07_13	103.707	23.3235	40.6342	0.143
29.465	34.931	NMP	A	2020	7	July	13	2020_07_13	103.899	23.32	40.6259	0.144
29.465	34.931	NMP	A	2020	7	July	13	2020_07_13	104.054	23.3127	40.6339	0.143
29.465	34.931	NMP	A	2020	7	July	13	2020_07_13	104.178	23.3072	40.6387	0.143
29.465	34.931	NMP	A	2020	7	July	13	2020_07_13	104.258	23.3048	40.6408	0.14
29.465	34.931	NMP	A	2020	7	July	13	2020_07_13	104.37	23.3034	40.6418	0.14
29.465	34.931	NMP	A	2020	7	July	13	2020_07_13	104.487	23.3031	40.6401	0.14
29.465	34.931	NMP	A	2020	7	July	13	2020_07_13	104.673	23.3019	40.6403	0.14
29.465	34.931	NMP	A	2020	7	July	13	2020_07_13	104.865	23.3008	40.6401	0.14
29.465	34.931	NMP	A	2020	7	July	13	2020_07_13	105.081	23.2992	40.6419	0.149
29.465	34.931	NMP	A	2020	7	July	13	2020_07_13	105.267	23.2986	40.6432	0.149
29.465	34.931	NMP	A	2020	7	July	13	2020_07_13	105.446	23.2988	40.641	0.15
29.465	34.931	NMP	A	2020	7	July	13	2020_07_13	105.607	23.2979	40.6435	0.149
29.465	34.931	NMP	A	2020	7	July	13	2020_07_13	105.737	23.2981	40.6425	0.136
29.465	34.931	NMP	A	2020	7	July	13	2020_07_13	105.886	23.2979	40.6418	0.136
29.465	34.931	NMP	A	2020	7	July	13	2020_07_13	106.01	23.2976	40.6423	0.137
29.465	34.931	NMP	A	2020	7	July	13	2020_07_13	106.158	23.2971	40.6423	0.136
29.465	34.931	NMP	A	2020	7	July	13	2020_07_13	106.331	23.2968	40.6412	0.134
29.465	34.931	NMP	A	2020	7	July	13	2020_07_13	106.517	23.2959	40.642	0.144
29.465	34.931	NMP	A	2020	7	July	13	2020_07_13	106.715	23.2948	40.6399	0.144
29.465	34.931	NMP	A	2020	7	July	13	2020_07_13	106.9	23.2934	40.6299	0.144
29.465	34.931	NMP	A	2020	7	July	13	2020_07_13	107.049	23.2867	40.6335	0.144
29.465	34.931	NMP	A	2020	7	July	13	2020_07_13	107.191	23.2806	40.6295	0.134
29.465	34.931	NMP	A	2020	7	July	13	2020_07_13	107.327	23.274	40.6373	0.134
29.465	34.931	NMP	A	2020	7	July	13	2020_07_13	107.451	23.2679	40.645	0.134
29.465	34.931	NMP	A	2020	7	July	13	2020_07_13	107.575	23.2675	40.6316	0.134
29.465	34.931	NMP	A	2020	7	July	13	2020_07_13	107.711	23.2616	40.6246	0.141
29.465	34.931	NMP	A	2020	7	July	13	2020_07_13	107.903	23.2522	40.6231	0.142
29.465	34.931	NMP	A	2020	7	July	13	2020_07_13	108.101	23.2416	40.6285	0.141
29.465	34.931	NMP	A	2020	7	July	13	2020_07_13	108.305	23.233	40.6194	0.141
29.465	34.931	NMP	A	2020	7	July	13	2020_07_13	108.503	23.2207	40.6238	0.141
29.465	34.931	NMP	A	2020	7	July	13	2020_07_13	108.676	23.21	40.6324	0.132
29.465	34.931	NMP	A	2020	7	July	13	2020_07_13	108.837	23.2026	40.6367	0.132
29.465	34.931	NMP	A	2020	7	July	13	2020_07_13	108.986	23.1979	40.6445	0.131
29.465	34.931	NMP	A	2020	7	July	13	2020_07_13	109.116	23.1966	40.6452	0.131
29.465	34.931	NMP	A	2020	7	July	13	2020_07_13	109.233	23.1962	40.6399	0.131
29.465	34.931	NMP	A	2020	7	July	13	2020_07_13	109.37	23.1946	40.6401	0.132
29.465	34.931	NMP	A	2020	7	July	13	2020_07_13	109.543	23.192	40.6449	0.131
29.465	34.931	NMP	A	2020	7	July	13	2020_07_13	109.71	23.191	40.6342	0.131
29.465	34.931	NMP	A	2020	7	July	13	2020_07_13	109.902	23.1866	40.6352	0.134
29.465	34.931	NMP	A	2020	7	July	13	2020_07_13	110.088	23.1805	40.6405	0.134
29.465	34.931	NMP	A	2020	7	July	13	2020_07_13	110.273	23.1773	40.6431	0.134
29.465	34.931	NMP	A	2020	7	July	13	2020_07_13	110.446	23.1748	40.6449	0.133
29.465	34.931	NMP	A	2020	7	July	13	2020_07_13	110.595	23.1741	40.6457	0.134
29.465	34.931	NMP	A	2020	7	July	13	2020_07_13	110.719	23.1732	40.6473	0.123
29.465	34.931	NMP	A	2020	7	July	13	2020_07_13	110.849	23.1733	40.6471	0.123
29.465	34.931	NMP	A	2020	7	July	13	2020_07_13	110.973	23.1733	40.646	0.123
29.465	34.931	NMP	A	2020	7	July	13	2020_07_13	111.14	23.173	40.645	0.123
29.465	34.931	NMP	A	2020	7	July	13	2020_07_13	111.313	23.1725	40.6446	0.13
29.465	34.931	NMP	A	2020	7	July	13	2020_07_13	111.48	23.1712	40.6458	0.13
29.465	34.931	NMP	A	2020	7	July	13	2020_07_13	111.654	23.1707	40.6464	0.13
29.465	34.931	NMP	A	2020	7	July	13	2020_07_13	111.815	23.1701	40.6434	0.13
29.465	34.931	NMP	A	2020	7	July	13	2020_07_13	111.988	23.1688	40.6405	0.12
29.465	34.931	NMP	A	2020	7	July	13	2020_07_13	112.174	23.1658	40.6417	0.12
29.465	34.931	NMP	A	2020	7	July	13	2020_07_13	112.359	23.1631	40.6423	0.12
29.465	34.931	NMP	A	2020	7	July	13	2020_07_13	112.545	23.1605	40.6432	0.12
29.465	34.931	NMP	A	2020	7	July	13	2020_07_13	112.712	23.1579	40.6429	0.12
29.465	34.931	NMP	A	2020	7	July	13	2020_07_13	112.861	23.1558	40.6433	0.121
29.465	34.931	NMP	A	2020	7	July	13	2020_07_13	112.966	23.1534	40.6371	0.121
29.465	34.931	NMP	A	2020	7	July	13	2020_07_13	113.071	23.1502	40.6441	0.122
29.465	34.931	NMP	A	2020	7	July	13	2020_07_13	113.182	23.1467	40.6521	0.121
29.465	34.931	NMP	A	2020	7	July	13	2020_07_13	113.318	23.1491	40.6476	0.129
29.465	34.931	NMP	A	2020	7	July	13	2020_07_13	113.498	23.149	40.6301	0.129
29.465	34.931	NMP	A	2020	7	July	13	2020_07_13	113.69	23.143	40.6191	0.129
29.465	34.931	NMP	A	2020	7	July	13	2020_07_13	113.906	23.1307	40.6209	0.129
29.465	34.931	NMP	A	2020	7	July	13	2020_07_13	114.079	23.1162	40.6269	0.12
29.465	34.931	NMP	A	2020	7	July	13	2020_07_13	114.234	23.1043	40.6322	0.12
29.465	34.931	NMP	A	2020	7	July	13	2020_07_13	114.389	23.0951	40.6416	0.121
29.465	34.931	NMP	A	2020	7	July	13	2020_07_13	114.537	23.0909	40.6446	0.121
29.465	34.931	NMP	A	2020	7	July	13	2020_07_13	114.698	23.0869	40.6391	0.12
29.465	34.931	NMP	A	2020	7	July	13	2020_07_13	114.859	23.0823	40.6461	0.122
29.465	34.931	NMP	A	2020	7	July	13	2020_07_13	115.038	23.0787	40.6469	0.122
29.465	34.931	NMP	A	2020	7	July	13	2020_07_13	115.218	23.077	40.6494	0.122
29.465	34.931	NMP	A	2020	7	July	13	2020_07_13	115.373	23.0762	40.6501	0.122
29.465	34.931	NMP	A	2020	7	July	13	2020_07_13	115.503	23.0753	40.6473	0.115
29.465	34.931	NMP	A	2020	7	July	13	2020_07_13	115.626	23.0746	40.6502	0.114
29.465	34.931	NMP	A	2020	7	July	13	2020_07_13	115.762	23.0736	40.6511	0.114
29.465	34.931	NMP	A	2020	7	July	13	2020_07_13	115.905	23.0738	40.6435	0.115
29.465	34.931	NMP	A	2020	7	July	13	2020_07_13	116.109	23.0713	40.6427	0.113
29.465	34.931	NMP	A	2020	7	July	13	2020_07_13	116.294	23.0673	40.6444	0.116
29.465	34.931	NMP	A	2020	7	July	13	2020_07_13	116.499	23.0638	40.6439	0.115
29.465	34.931	NMP	A	2020	7	July	13	2020_07_13	116.666	23.06	40.6463	0.116
29.465	34.931	NMP	A	2020	7	July	13	2020_07_13	116.808	23.0574	40.6472	0.116
29.465	34.931	NMP	A	2020	7	July	13	2020_07_13	116.919	23.0551	40.6514	0.108
29.465	34.931	NMP	A	2020	7	July	13	2020_07_13	117.031	23.0547	40.6538	0.108
29.465	34.931	NMP	A	2020	7	July	13	2020_07_13	117.155	23.0552	40.6499	0.108
29.465	34.931	NMP	A	2020	7	July	13	2020_07_13	117.297	23.0551	40.6474	0.108
29.465	34.931	NMP	A	2020	7	July	13	2020_07_13	117.476	23.0535	40.6476	0.115
29.465	34.931	NMP	A	2020	7	July	13	2020_07_13	117.687	23.0516	40.6485	0.116
29.465	34.931	NMP	A	2020	7	July	13	2020_07_13	117.903	23.0504	40.6488	0.116
29.465	34.931	NMP	A	2020	7	July	13	2020_07_13	118.126	23.0489	40.6496	0.116
29.465	34.931	NMP	A	2020	7	July	13	2020_07_13	118.324	23.0483	40.6483	0.116
29.465	34.931	NMP	A	2020	7	July	13	2020_07_13	118.485	23.0464	40.6505	0.107
29.465	34.931	NMP	A	2020	7	July	13	2020_07_13	118.615	23.046	40.6513	0.106
29.465	34.931	NMP	A	2020	7	July	13	2020_07_13	118.696	23.0459	40.6509	0.107
29.465	34.931	NMP	A	2020	7	July	13	2020_07_13	118.788	23.0458	40.6502	0.107
29.465	34.931	NMP	A	2020	7	July	13	2020_07_13	118.9	23.0451	40.651	0.115
29.465	34.931	NMP	A	2020	7	July	13	2020_07_13	119.048	23.0448	40.6509	0.116
29.465	34.931	NMP	A	2020	7	July	13	2020_07_13	119.24	23.0448	40.6492	0.116
29.465	34.931	NMP	A	2020	7	July	13	2020_07_13	119.482	23.0439	40.6497	0.116
29.465	34.931	NMP	A	2020	7	July	13	2020_07_13	119.698	23.043	40.6405	0.112
29.465	34.931	NMP	A	2020	7	July	13	2020_07_13	119.89	23.0385	40.6429	0.112
29.465	34.931	NMP	A	2020	7	July	13	2020_07_13	120.051	23.0342	40.647	0.112
29.465	34.931	NMP	A	2020	7	July	13	2020_07_13	120.181	23.0311	40.6479	0.113
29.465	34.931	NMP	A	2020	7	July	13	2020_07_13	120.268	23.0294	40.6493	0.112
29.465	34.931	NMP	A	2020	7	July	13	2020_07_13	120.373	23.028	40.6512	0.109
29.465	34.931	NMP	A	2020	7	July	13	2020_07_13	120.484	23.0276	40.6511	0.11
29.465	34.931	NMP	A	2020	7	July	13	2020_07_13	120.657	23.0273	40.6487	0.11
29.465	34.931	NMP	A	2020	7	July	13	2020_07_13	120.862	23.026	40.6493	0.11
29.465	34.931	NMP	A	2020	7	July	13	2020_07_13	121.103	23.025	40.6451	0.112
29.465	34.931	NMP	A	2020	7	July	13	2020_07_13	121.32	23.0223	40.6418	0.112
29.465	34.931	NMP	A	2020	7	July	13	2020_07_13	121.5	23.0177	40.6444	0.112
29.465	34.931	NMP	A	2020	7	July	13	2020_07_13	121.654	23.0134	40.6473	0.111
29.465	34.931	NMP	A	2020	7	July	13	2020_07_13	121.797	23.011	40.6499	0.103
29.465	34.931	NMP	A	2020	7	July	13	2020_07_13	121.902	23.0094	40.6517	0.102
29.465	34.931	NMP	A	2020	7	July	13	2020_07_13	122.026	23.0093	40.6512	0.102
29.465	34.931	NMP	A	2020	7	July	13	2020_07_13	122.162	23.0089	40.6494	0.103
29.465	34.931	NMP	A	2020	7	July	13	2020_07_13	122.304	23.008	40.6508	0.102
29.465	34.931	NMP	A	2020	7	July	13	2020_07_13	122.477	23.0076	40.6509	0.113
29.465	34.931	NMP	A	2020	7	July	13	2020_07_13	122.663	23.0069	40.6497	0.113
29.465	34.931	NMP	A	2020	7	July	13	2020_07_13	122.83	23.0065	40.6475	0.114
29.465	34.931	NMP	A	2020	7	July	13	2020_07_13	122.997	23.0045	40.649	0.114
29.465	34.931	NMP	A	2020	7	July	13	2020_07_13	123.152	23.0029	40.6491	0.102
29.465	34.931	NMP	A	2020	7	July	13	2020_07_13	123.307	23.0015	40.6512	0.102
29.465	34.931	NMP	A	2020	7	July	13	2020_07_13	123.48	23.0013	40.65	0.103
29.465	34.931	NMP	A	2020	7	July	13	2020_07_13	123.647	23.0006	40.6447	0.102
29.465	34.931	NMP	A	2020	7	July	13	2020_07_13	123.832	22.9978	40.644	0.1
29.465	34.931	NMP	A	2020	7	July	13	2020_07_13	123.999	22.9942	40.6385	0.103
29.465	34.931	NMP	A	2020	7	July	13	2020_07_13	124.148	22.9886	40.6362	0.103
29.465	34.931	NMP	A	2020	7	July	13	2020_07_13	124.284	22.9809	40.6446	0.104
29.465	34.931	NMP	A	2020	7	July	13	2020_07_13	124.408	22.9756	40.649	0.103
29.465	34.931	NMP	A	2020	7	July	13	2020_07_13	124.544	22.9742	40.6494	0.106
29.465	34.931	NMP	A	2020	7	July	13	2020_07_13	124.711	22.9726	40.6474	0.105
29.465	34.931	NMP	A	2020	7	July	13	2020_07_13	124.89	22.9702	40.6376	0.105
29.465	34.931	NMP	A	2020	7	July	13	2020_07_13	125.113	22.9641	40.6415	0.106
29.465	34.931	NMP	A	2020	7	July	13	2020_07_13	125.336	22.9571	40.6345	0.103
29.465	34.931	NMP	A	2020	7	July	13	2020_07_13	125.54	22.9478	40.639	0.102
29.465	34.931	NMP	A	2020	7	July	13	2020_07_13	125.683	22.9393	40.6486	0.103
29.465	34.931	NMP	A	2020	7	July	13	2020_07_13	125.769	22.9348	40.6537	0.103
29.465	34.931	NMP	A	2020	7	July	13	2020_07_13	125.85	22.9334	40.6557	0.104
29.465	34.931	NMP	A	2020	7	July	13	2020_07_13	125.912	22.9339	40.6578	0.105
29.465	34.931	NMP	A	2020	7	July	13	2020_07_13	126.036	22.9347	40.6583	0.105
29.465	34.931	NMP	A	2020	7	July	13	2020_07_13	126.203	22.9365	40.6523	0.104
29.465	34.931	NMP	A	2020	7	July	13	2020_07_13	126.431	22.9355	40.648	0.104
29.465	34.931	NMP	A	2020	7	July	13	2020_07_13	126.698	22.9325	40.6421	0.106
29.465	34.931	NMP	A	2020	7	July	13	2020_07_13	126.914	22.9273	40.6411	0.106
29.465	34.931	NMP	A	2020	7	July	13	2020_07_13	127.1	22.9189	40.6392	0.106
29.465	34.931	NMP	A	2020	7	July	13	2020_07_13	127.279	22.9104	40.6389	0.106
29.465	34.931	NMP	A	2020	7	July	13	2020_07_13	127.434	22.9008	40.645	0.102
29.465	34.931	NMP	A	2020	7	July	13	2020_07_13	127.57	22.8944	40.6448	0.102
29.465	34.931	NMP	A	2020	7	July	13	2020_07_13	127.725	22.8875	40.6534	0.102
29.465	34.931	NMP	A	2020	7	July	13	2020_07_13	127.843	22.8847	40.6586	0.102
29.465	34.931	NMP	A	2020	7	July	13	2020_07_13	127.966	22.8842	40.6552	0.103
29.465	34.931	NMP	A	2020	7	July	13	2020_07_13	128.078	22.8831	40.6559	0.105
29.465	34.931	NMP	A	2020	7	July	13	2020_07_13	128.195	22.8817	40.6522	0.105
29.465	34.931	NMP	A	2020	7	July	13	2020_07_13	128.344	22.8789	40.6532	0.104
29.465	34.931	NMP	A	2020	7	July	13	2020_07_13	128.554	22.8763	40.6482	0.105
29.465	34.931	NMP	A	2020	7	July	13	2020_07_13	128.783	22.8715	40.6376	0.106
29.465	34.931	NMP	A	2020	7	July	13	2020_07_13	129.031	22.8616	40.6409	0.106
29.465	34.931	NMP	A	2020	7	July	13	2020_07_13	129.229	22.8514	40.6506	0.106
29.465	34.931	NMP	A	2020	7	July	13	2020_07_13	129.427	22.8457	40.6558	0.105
29.465	34.931	NMP	A	2020	7	July	13	2020_07_13	129.557	22.8423	40.6592	0.0961
29.465	34.931	NMP	A	2020	7	July	13	2020_07_13	129.619	22.8416	40.6596	0.0967
29.465	34.931	NMP	A	2020	7	July	13	2020_07_13	129.693	22.8407	40.6616	0.0964
29.465	34.931	NMP	A	2020	7	July	13	2020_07_13	129.755	22.8414	40.662	0.0964
29.465	34.931	NMP	A	2020	7	July	13	2020_07_13	129.891	22.842	40.6591	0.0969
29.465	34.931	NMP	A	2020	7	July	13	2020_07_13	130.102	22.8421	40.6581	0.101
29.465	34.931	NMP	A	2020	7	July	13	2020_07_13	130.349	22.8407	40.6541	0.101
29.465	34.931	NMP	A	2020	7	July	13	2020_07_13	130.603	22.8377	40.6395	0.101
29.465	34.931	NMP	A	2020	7	July	13	2020_07_13	130.838	22.829	40.6423	0.101
29.465	34.931	NMP	A	2020	7	July	13	2020_07_13	131.036	22.8184	40.6484	0.0972
29.465	34.931	NMP	A	2020	7	July	13	2020_07_13	131.178	22.8109	40.6531	0.0969
29.465	34.931	NMP	A	2020	7	July	13	2020_07_13	131.278	22.8058	40.6574	0.0974
29.465	34.931	NMP	A	2020	7	July	13	2020_07_13	131.364	22.8032	40.659	0.0974
29.465	34.931	NMP	A	2020	7	July	13	2020_07_13	131.457	22.8013	40.6635	0.0994
29.465	34.931	NMP	A	2020	7	July	13	2020_07_13	131.562	22.8014	40.6626	0.0996
29.465	34.931	NMP	A	2020	7	July	13	2020_07_13	131.717	22.8017	40.6651	0.0994
29.465	34.931	NMP	A	2020	7	July	13	2020_07_13	131.884	22.8026	40.6568	0.099
29.465	34.931	NMP	A	2020	7	July	13	2020_07_13	132.082	22.801	40.6477	0.0993
29.465	34.931	NMP	A	2020	7	July	13	2020_07_13	132.286	22.7937	40.6311	0.0999
29.465	34.931	NMP	A	2020	7	July	13	2020_07_13	132.496	22.7804	40.6384	0.0993
29.465	34.931	NMP	A	2020	7	July	13	2020_07_13	132.676	22.7663	40.6481	0.0996
29.465	34.931	NMP	A	2020	7	July	13	2020_07_13	132.861	22.7573	40.6572	0.0997
29.465	34.931	NMP	A	2020	7	July	13	2020_07_13	133.022	22.7519	40.6632	0.0935
29.465	34.931	NMP	A	2020	7	July	13	2020_07_13	133.152	22.7508	40.6623	0.0932
29.465	34.931	NMP	A	2020	7	July	13	2020_07_13	133.27	22.7496	40.6602	0.0932
29.465	34.931	NMP	A	2020	7	July	13	2020_07_13	133.388	22.7475	40.6586	0.0932
29.465	34.931	NMP	A	2020	7	July	13	2020_07_13	133.518	22.7444	40.6599	0.0917
29.465	34.931	NMP	A	2020	7	July	13	2020_07_13	133.685	22.7418	40.6625	0.101
29.465	34.931	NMP	A	2020	7	July	13	2020_07_13	133.877	22.7402	40.664	0.101
29.465	34.931	NMP	A	2020	7	July	13	2020_07_13	134.075	22.7397	40.6605	0.101
29.465	34.931	NMP	A	2020	7	July	13	2020_07_13	134.26	22.7382	40.6563	0.101
29.465	34.931	NMP	A	2020	7	July	13	2020_07_13	134.421	22.7338	40.6598	0.0951
29.465	34.931	NMP	A	2020	7	July	13	2020_07_13	134.57	22.7305	40.6615	0.0956
29.465	34.931	NMP	A	2020	7	July	13	2020_07_13	134.7	22.7283	40.6646	0.0953
29.465	34.931	NMP	A	2020	7	July	13	2020_07_13	134.824	22.728	40.6616	0.0946
29.465	34.931	NMP	A	2020	7	July	13	2020_07_13	134.978	22.7263	40.6601	0.096
29.465	34.931	NMP	A	2020	7	July	13	2020_07_13	135.139	22.7239	40.6531	0.0959
29.465	34.931	NMP	A	2020	7	July	13	2020_07_13	135.313	22.7183	40.6495	0.0961
29.465	34.931	NMP	A	2020	7	July	13	2020_07_13	135.486	22.7109	40.6538	0.0959
29.465	34.931	NMP	A	2020	7	July	13	2020_07_13	135.647	22.7036	40.6554	0.0966
29.465	34.931	NMP	A	2020	7	July	13	2020_07_13	135.771	22.6986	40.6532	0.0936
29.465	34.931	NMP	A	2020	7	July	13	2020_07_13	135.919	22.6923	40.6593	0.0939
29.465	34.931	NMP	A	2020	7	July	13	2020_07_13	136.068	22.6881	40.6555	0.0936
29.465	34.931	NMP	A	2020	7	July	13	2020_07_13	136.26	22.6829	40.6478	0.0936
29.465	34.931	NMP	A	2020	7	July	13	2020_07_13	136.458	22.6742	40.6481	0.0943
29.465	34.931	NMP	A	2020	7	July	13	2020_07_13	136.674	22.665	40.6424	0.0943
29.465	34.931	NMP	A	2020	7	July	13	2020_07_13	136.866	22.6534	40.645	0.0949
29.465	34.931	NMP	A	2020	7	July	13	2020_07_13	137.021	22.6412	40.654	0.0947
29.465	34.931	NMP	A	2020	7	July	13	2020_07_13	137.144	22.6329	40.6665	0.0903
29.465	34.931	NMP	A	2020	7	July	13	2020_07_13	137.243	22.6308	40.6687	0.0916
29.465	34.931	NMP	A	2020	7	July	13	2020_07_13	137.361	22.63	40.6671	0.0917
29.465	34.931	NMP	A	2020	7	July	13	2020_07_13	137.485	22.6296	40.6654	0.0912
29.465	34.931	NMP	A	2020	7	July	13	2020_07_13	137.652	22.6281	40.6612	0.0909
29.465	34.931	NMP	A	2020	7	July	13	2020_07_13	137.831	22.6254	40.6625	0.0934
29.465	34.931	NMP	A	2020	7	July	13	2020_07_13	138.023	22.6219	40.657	0.0938
29.465	34.931	NMP	A	2020	7	July	13	2020_07_13	138.196	22.6169	40.6538	0.0943
29.465	34.931	NMP	A	2020	7	July	13	2020_07_13	138.364	22.6092	40.6596	0.0936
29.465	34.931	NMP	A	2020	7	July	13	2020_07_13	138.518	22.6037	40.6651	0.0882
29.465	34.931	NMP	A	2020	7	July	13	2020_07_13	138.667	22.601	40.6659	0.0881
29.465	34.931	NMP	A	2020	7	July	13	2020_07_13	138.803	22.5992	40.6681	0.088
29.465	34.931	NMP	A	2020	7	July	13	2020_07_13	138.939	22.5985	40.6671	0.0876
29.465	34.931	NMP	A	2020	7	July	13	2020_07_13	139.106	22.5974	40.6618	0.0879
29.465	34.931	NMP	A	2020	7	July	13	2020_07_13	139.274	22.5954	40.6639	0.0877
29.465	34.931	NMP	A	2020	7	July	13	2020_07_13	139.472	22.5915	40.656	0.0874
29.465	34.931	NMP	A	2020	7	July	13	2020_07_13	139.67	22.5858	40.6552	0.0875
29.465	34.931	NMP	A	2020	7	July	13	2020_07_13	139.843	22.5794	40.6568	0.0875
29.465	34.931	NMP	A	2020	7	July	13	2020_07_13	140.029	22.5729	40.6624	0.088
29.465	34.931	NMP	A	2020	7	July	13	2020_07_13	140.171	22.5684	40.6678	0.0878
29.465	34.931	NMP	A	2020	7	July	13	2020_07_13	140.326	22.5669	40.6691	0.0881
29.465	34.931	NMP	A	2020	7	July	13	2020_07_13	140.468	22.5665	40.6702	0.0882
29.465	34.931	NMP	A	2020	7	July	13	2020_07_13	140.598	22.5667	40.6695	0.0884
29.465	34.931	NMP	A	2020	7	July	13	2020_07_13	140.747	22.5664	40.6641	0.0875
29.465	34.931	NMP	A	2020	7	July	13	2020_07_13	140.87	22.5646	40.6675	0.0875
29.465	34.931	NMP	A	2020	7	July	13	2020_07_13	141.019	22.5629	40.6684	0.0879
29.465	34.931	NMP	A	2020	7	July	13	2020_07_13	141.155	22.5624	40.6637	0.0875
29.465	34.931	NMP	A	2020	7	July	13	2020_07_13	141.328	22.56	40.6618	0.089
29.465	34.931	NMP	A	2020	7	July	13	2020_07_13	141.508	22.5563	40.6594	0.0885
29.465	34.931	NMP	A	2020	7	July	13	2020_07_13	141.694	22.5521	40.658	0.0896
29.465	34.931	NMP	A	2020	7	July	13	2020_07_13	141.892	22.5458	40.6559	0.0895
29.465	34.931	NMP	A	2020	7	July	13	2020_07_13	142.071	22.539	40.6435	0.0865
29.465	34.931	NMP	A	2020	7	July	13	2020_07_13	142.232	22.5267	40.6429	0.0861
29.465	34.931	NMP	A	2020	7	July	13	2020_07_13	142.374	22.5156	40.6703	0.0864
29.465	34.931	NMP	A	2020	7	July	13	2020_07_13	142.492	22.5126	40.6539	0.0868
29.465	34.931	NMP	A	2020	7	July	13	2020_07_13	142.609	22.5075	40.6556	0.0867
29.465	34.931	NMP	A	2020	7	July	13	2020_07_13	142.783	22.4986	40.6672	0.0861
29.465	34.931	NMP	A	2020	7	July	13	2020_07_13	142.962	22.4957	40.644	0.0868
29.465	34.931	NMP	A	2020	7	July	13	2020_07_13	143.185	22.4858	40.654	0.0865
29.465	34.931	NMP	A	2020	7	July	13	2020_07_13	143.364	22.4753	40.6347	0.0848
29.465	34.931	NMP	A	2020	7	July	13	2020_07_13	143.544	22.4602	40.6458	0.0882
29.465	34.931	NMP	A	2020	7	July	13	2020_07_13	143.693	22.4445	40.6435	0.0874
29.465	34.931	NMP	A	2020	7	July	13	2020_07_13	143.81	22.4304	40.666	0.0874
29.465	34.931	NMP	A	2020	7	July	13	2020_07_13	143.94	22.425	40.6814	0.0879
29.465	34.931	NMP	A	2020	7	July	13	2020_07_13	144.045	22.4276	40.6718	0.0888
29.465	34.931	NMP	A	2020	7	July	13	2020_07_13	144.194	22.4285	40.6615	0.089
29.465	34.931	NMP	A	2020	7	July	13	2020_07_13	144.355	22.4243	40.6626	0.0896
29.465	34.931	NMP	A	2020	7	July	13	2020_07_13	144.535	22.4187	40.6607	0.0892
29.465	34.931	NMP	A	2020	7	July	13	2020_07_13	144.708	22.4125	40.6517	0.0867
29.465	34.931	NMP	A	2020	7	July	13	2020_07_13	144.881	22.4027	40.6551	0.0867
29.465	34.931	NMP	A	2020	7	July	13	2020_07_13	145.048	22.3936	40.6621	0.0863
29.465	34.931	NMP	A	2020	7	July	13	2020_07_13	145.203	22.3872	40.666	0.0867
29.465	34.931	NMP	A	2020	7	July	13	2020_07_13	145.358	22.3835	40.6687	0.086
29.465	34.931	NMP	A	2020	7	July	13	2020_07_13	145.543	22.3809	40.6672	0.0831
29.465	34.931	NMP	A	2020	7	July	13	2020_07_13	145.717	22.3785	40.6707	0.0829
29.465	34.931	NMP	A	2020	7	July	13	2020_07_13	145.921	22.3768	40.6634	0.0836
29.465	34.931	NMP	A	2020	7	July	13	2020_07_13	146.088	22.3729	40.6608	0.0843
29.465	34.931	NMP	A	2020	7	July	13	2020_07_13	146.255	22.3671	40.6598	0.0845
29.465	34.931	NMP	A	2020	7	July	13	2020_07_13	146.367	22.3603	40.6676	0.0844
29.465	34.931	NMP	A	2020	7	July	13	2020_07_13	146.472	22.3569	40.6696	0.0844
29.465	34.931	NMP	A	2020	7	July	13	2020_07_13	146.565	22.3547	40.672	0.0833
29.465	34.931	NMP	A	2020	7	July	13	2020_07_13	146.707	22.3541	40.6695	0.0848
29.465	34.931	NMP	A	2020	7	July	13	2020_07_13	146.887	22.3523	40.6691	0.0855
29.465	34.931	NMP	A	2020	7	July	13	2020_07_13	147.134	22.3503	40.6695	0.0851
29.465	34.931	NMP	A	2020	7	July	13	2020_07_13	147.375	22.3483	40.6555	0.0859
29.465	34.931	NMP	A	2020	7	July	13	2020_07_13	147.567	22.3417	40.6582	0.0854
29.465	34.931	NMP	A	2020	7	July	13	2020_07_13	147.741	22.3331	40.6648	0.0837
29.465	34.931	NMP	A	2020	7	July	13	2020_07_13	147.834	22.3283	40.6715	0.0835
29.465	34.931	NMP	A	2020	7	July	13	2020_07_13	147.889	22.3264	40.6744	0.0831
29.465	34.931	NMP	A	2020	7	July	13	2020_07_13	147.945	22.327	40.6745	0.0839
29.465	34.931	NMP	A	2020	7	July	13	2020_07_13	148.063	22.3272	40.6753	0.0847
29.465	34.931	NMP	A	2020	7	July	13	2020_07_13	148.261	22.3283	40.6697	0.0849
29.465	34.931	NMP	A	2020	7	July	13	2020_07_13	148.515	22.3272	40.6657	0.0838
29.465	34.931	NMP	A	2020	7	July	13	2020_07_13	148.793	22.324	40.6502	0.0845
29.465	34.931	NMP	A	2020	7	July	13	2020_07_13	149.01	22.3156	40.6437	0.0849
29.465	34.931	NMP	A	2020	7	July	13	2020_07_13	149.195	22.3003	40.6558	0.0849
29.465	34.931	NMP	A	2020	7	July	13	2020_07_13	149.319	22.2902	40.6654	0.0841
29.465	34.931	NMP	A	2020	7	July	13	2020_07_13	149.399	22.2845	40.6722	0.0842
29.465	34.931	NMP	A	2020	7	July	13	2020_07_13	149.48	22.2831	40.6753	0.0845
29.465	34.931	NMP	A	2020	7	July	13	2020_07_13	149.573	22.2832	40.6822	0.0829
29.465	34.931	NMP	A	2020	7	July	13	2020_07_13	149.709	22.2867	40.6658	0.0832
29.465	34.931	NMP	A	2020	7	July	13	2020_07_13	149.913	22.2847	40.6686	0.0834
29.465	34.931	NMP	A	2020	7	July	13	2020_07_13	150.148	22.2814	40.6515	0.0838
29.465	34.931	NMP	A	2020	7	July	13	2020_07_13	150.359	22.2716	40.655	0.0825
29.465	34.931	NMP	A	2020	7	July	13	2020_07_13	150.538	22.2612	40.6516	0.0832
29.465	34.931	NMP	A	2020	7	July	13	2020_07_13	150.693	22.2506	40.6632	0.0838
29.465	34.931	NMP	A	2020	7	July	13	2020_07_13	150.81	22.2439	40.6733	0.0829
29.465	34.931	NMP	A	2020	7	July	13	2020_07_13	150.903	22.242	40.6677	0.0817
29.465	34.931	NMP	A	2020	7	July	13	2020_07_13	151.002	22.2395	40.6657	0.0871
29.465	34.931	NMP	A	2020	7	July	13	2020_07_13	151.144	22.2351	40.6695	0.0869
29.465	34.931	NMP	A	2020	7	July	13	2020_07_13	151.324	22.2323	40.6575	0.0865
29.465	34.931	NMP	A	2020	7	July	13	2020_07_13	151.528	22.2244	40.6514	0.0868
29.465	34.931	NMP	A	2020	7	July	13	2020_07_13	151.739	22.2133	40.6514	0.0832
29.465	34.931	NMP	A	2020	7	July	13	2020_07_13	151.949	22.2018	40.6515	0.0835
29.465	34.931	NMP	A	2020	7	July	13	2020_07_13	152.135	22.1896	40.6615	0.0829
29.465	34.931	NMP	A	2020	7	July	13	2020_07_13	152.296	22.1814	40.669	0.0827
29.465	34.931	NMP	A	2020	7	July	13	2020_07_13	152.432	22.1772	40.671	0.0806
29.465	34.931	NMP	A	2020	7	July	13	2020_07_13	152.58	22.1747	40.6693	0.0806
29.465	34.931	NMP	A	2020	7	July	13	2020_07_13	152.704	22.1717	40.6722	0.0803
29.465	34.931	NMP	A	2020	7	July	13	2020_07_13	152.84	22.1697	40.6701	0.0801
29.465	34.931	NMP	A	2020	7	July	13	2020_07_13	152.983	22.1673	40.6705	0.08
29.465	34.931	NMP	A	2020	7	July	13	2020_07_13	153.125	22.1646	40.6717	0.0816
29.465	34.931	NMP	A	2020	7	July	13	2020_07_13	153.286	22.1624	40.6715	0.0819
29.465	34.931	NMP	A	2020	7	July	13	2020_07_13	153.441	22.1602	40.6631	0.0816
29.465	34.931	NMP	A	2020	7	July	13	2020_07_13	153.62	22.1547	40.6548	0.082
29.465	34.931	NMP	A	2020	7	July	13	2020_07_13	153.806	22.1451	40.6548	0.0803
29.465	34.931	NMP	A	2020	7	July	13	2020_07_13	153.986	22.1345	40.6556	0.0806
29.465	34.931	NMP	A	2020	7	July	13	2020_07_13	154.14	22.1249	40.6572	0.0807
29.465	34.931	NMP	A	2020	7	July	13	2020_07_13	154.32	22.1148	40.6725	0.0805
29.465	34.931	NMP	A	2020	7	July	13	2020_07_13	154.45	22.1112	40.6755	0.0824
29.465	34.931	NMP	A	2020	7	July	13	2020_07_13	154.574	22.11	40.6747	0.0821
29.465	34.931	NMP	A	2020	7	July	13	2020_07_13	154.71	22.1092	40.669	0.0819
29.465	34.931	NMP	A	2020	7	July	13	2020_07_13	154.871	22.1057	40.6661	0.0821
29.465	34.931	NMP	A	2020	7	July	13	2020_07_13	155.038	22.1004	40.6699	0.0825
29.465	34.931	NMP	A	2020	7	July	13	2020_07_13	155.248	22.0967	40.6711	0.081
29.465	34.931	NMP	A	2020	7	July	13	2020_07_13	155.453	22.0937	40.6659	0.0809
29.465	34.931	NMP	A	2020	7	July	13	2020_07_13	155.657	22.0888	40.6628	0.0809
29.465	34.931	NMP	A	2020	7	July	13	2020_07_13	155.842	22.0823	40.6663	0.0806
29.465	34.931	NMP	A	2020	7	July	13	2020_07_13	155.991	22.0764	40.6738	0.0813
29.465	34.931	NMP	A	2020	7	July	13	2020_07_13	156.102	22.0735	40.6732	0.0803
29.465	34.931	NMP	A	2020	7	July	13	2020_07_13	156.214	22.0713	40.6762	0.0806
29.465	34.931	NMP	A	2020	7	July	13	2020_07_13	156.313	22.0705	40.6752	0.0803
29.465	34.931	NMP	A	2020	7	July	13	2020_07_13	156.43	22.0693	40.6732	0.0824
29.465	34.931	NMP	A	2020	7	July	13	2020_07_13	156.579	22.0679	40.6728	0.0817
29.465	34.931	NMP	A	2020	7	July	13	2020_07_13	156.771	22.0653	40.6711	0.0822
29.465	34.931	NMP	A	2020	7	July	13	2020_07_13	156.975	22.0623	40.6663	0.0826
29.465	34.931	NMP	A	2020	7	July	13	2020_07_13	157.186	22.057	40.6623	0.082
29.465	34.931	NMP	A	2020	7	July	13	2020_07_13	157.359	22.0497	40.6702	0.0805
29.465	34.931	NMP	A	2020	7	July	13	2020_07_13	157.532	22.0449	40.6742	0.0806
29.465	34.931	NMP	A	2020	7	July	13	2020_07_13	157.662	22.0424	40.6769	0.0806
29.465	34.931	NMP	A	2020	7	July	13	2020_07_13	157.804	22.0413	40.6777	0.0809
29.465	34.931	NMP	A	2020	7	July	13	2020_07_13	157.953	22.0411	40.6762	0.081
29.465	34.931	NMP	A	2020	7	July	13	2020_07_13	158.126	22.0402	40.6756	0.0813
29.465	34.931	NMP	A	2020	7	July	13	2020_07_13	158.306	22.039	40.6751	0.0814
29.465	34.931	NMP	A	2020	7	July	13	2020_07_13	158.473	22.038	40.6772	0.0804
29.465	34.931	NMP	A	2020	7	July	13	2020_07_13	158.634	22.0373	40.6754	0.0809
29.465	34.931	NMP	A	2020	7	July	13	2020_07_13	158.794	22.0362	40.6748	0.0812
29.465	34.931	NMP	A	2020	7	July	13	2020_07_13	158.937	22.0342	40.6761	0.0805
29.465	34.931	NMP	A	2020	7	July	13	2020_07_13	159.085	22.033	40.6777	0.0808
29.465	34.931	NMP	A	2020	7	July	13	2020_07_13	159.246	22.0327	40.6769	0.0806
29.465	34.931	NMP	A	2020	7	July	13	2020_07_13	159.401	22.0324	40.6774	0.0809
29.465	34.931	NMP	A	2020	7	July	13	2020_07_13	159.568	22.032	40.6776	0.0803
29.465	34.931	NMP	A	2020	7	July	13	2020_07_13	159.729	22.0319	40.6772	0.0806
29.465	34.931	NMP	A	2020	7	July	13	2020_07_13	159.884	22.0315	40.677	0.0803
29.465	34.931	NMP	A	2020	7	July	13	2020_07_13	160.02	22.031	40.6714	0.0822
29.465	34.931	NMP	A	2020	7	July	13	2020_07_13	160.162	22.0287	40.6747	0.0821
29.465	34.931	NMP	A	2020	7	July	13	2020_07_13	160.305	22.0269	40.6741	0.0816
29.465	34.931	NMP	A	2020	7	July	13	2020_07_13	160.472	22.0244	40.6671	0.0819
29.465	34.931	NMP	A	2020	7	July	13	2020_07_13	160.652	22.02	40.6735	0.0803
29.465	34.931	NMP	A	2020	7	July	13	2020_07_13	160.849	22.0166	40.6725	0.0792
29.465	34.931	NMP	A	2020	7	July	13	2020_07_13	161.041	22.0144	40.6672	0.0788
29.465	34.931	NMP	A	2020	7	July	13	2020_07_13	161.233	22.0088	40.6711	0.079
29.465	34.931	NMP	A	2020	7	July	13	2020_07_13	161.4	22.005	40.6753	0.08
29.465	34.931	NMP	A	2020	7	July	13	2020_07_13	161.543	22.0022	40.6766	0.0801
29.465	34.931	NMP	A	2020	7	July	13	2020_07_13	161.648	22.0015	40.6781	0.0809
29.465	34.931	NMP	A	2020	7	July	13	2020_07_13	161.759	22.0007	40.6794	0.0801
29.465	34.931	NMP	A	2020	7	July	13	2020_07_13	161.865	22.0012	40.6791	0.0803
29.465	34.931	NMP	A	2020	7	July	13	2020_07_13	161.995	22.0011	40.6787	0.0805
29.465	34.931	NMP	A	2020	7	July	13	2020_07_13	162.15	22.0011	40.6774	0.0805
29.465	34.931	NMP	A	2020	7	July	13	2020_07_13	162.31	22.0002	40.6781	0.0803
29.465	34.931	NMP	A	2020	7	July	13	2020_07_13	162.496	22	40.6768	0.08
29.465	34.931	NMP	A	2020	7	July	13	2020_07_13	162.707	21.9991	40.6702	0.0809
29.465	34.931	NMP	A	2020	7	July	13	2020_07_13	162.868	21.9961	40.6712	0.0792
29.465	34.931	NMP	A	2020	7	July	13	2020_07_13	163.035	21.9915	40.6742	0.0793
29.465	34.931	NMP	A	2020	7	July	13	2020_07_13	163.177	21.989	40.6759	0.0793
29.465	34.931	NMP	A	2020	7	July	13	2020_07_13	163.295	21.9873	40.6771	0.079
29.465	34.931	NMP	A	2020	7	July	13	2020_07_13	163.431	21.9863	40.6684	0.0806
29.465	34.931	NMP	A	2020	7	July	13	2020_07_13	163.58	21.9819	40.6778	0.0797
29.465	34.931	NMP	A	2020	7	July	13	2020_07_13	163.747	21.9799	40.6761	0.0805
29.465	34.931	NMP	A	2020	7	July	13	2020_07_13	163.933	21.9784	40.6741	0.0803
29.465	34.931	NMP	A	2020	7	July	13	2020_07_13	164.143	21.9766	40.674	0.0815
29.465	34.931	NMP	A	2020	7	July	13	2020_07_13	164.329	21.9736	40.6744	0.0821
29.465	34.931	NMP	A	2020	7	July	13	2020_07_13	164.489	21.9713	40.6749	0.0813
29.465	34.931	NMP	A	2020	7	July	13	2020_07_13	164.62	21.9688	40.6781	0.0817
29.465	34.931	NMP	A	2020	7	July	13	2020_07_13	164.743	21.9679	40.6797	0.0813
29.465	34.931	NMP	A	2020	7	July	13	2020_07_13	164.824	21.9675	40.6798	0.0791
29.465	34.931	NMP	A	2020	7	July	13	2020_07_13	164.929	21.9682	40.6797	0.0785
29.465	34.931	NMP	A	2020	7	July	13	2020_07_13	165.04	21.9681	40.6784	0.079
29.465	34.931	NMP	A	2020	7	July	13	2020_07_13	165.195	21.9683	40.6766	0.0797
29.465	34.931	NMP	A	2020	7	July	13	2020_07_13	165.393	21.967	40.6728	0.0808
29.465	34.931	NMP	A	2020	7	July	13	2020_07_13	165.598	21.9643	40.6687	0.0804
29.465	34.931	NMP	A	2020	7	July	13	2020_07_13	165.783	21.9594	40.6659	0.0795
29.465	34.931	NMP	A	2020	7	July	13	2020_07_13	165.969	21.9529	40.6727	0.0799
29.465	34.931	NMP	A	2020	7	July	13	2020_07_13	166.105	21.9481	40.6772	0.0805
29.465	34.931	NMP	A	2020	7	July	13	2020_07_13	166.229	21.9463	40.6784	0.0796
29.465	34.931	NMP	A	2020	7	July	13	2020_07_13	166.34	21.9449	40.6789	0.08
29.465	34.931	NMP	A	2020	7	July	13	2020_07_13	166.458	21.9445	40.68	0.08
29.465	34.931	NMP	A	2020	7	July	13	2020_07_13	166.6	21.9438	40.6811	0.08
29.465	34.931	NMP	A	2020	7	July	13	2020_07_13	166.737	21.9445	40.6801	0.0806
29.465	34.931	NMP	A	2020	7	July	13	2020_07_13	166.916	21.9441	40.6807	0.0803
29.465	34.931	NMP	A	2020	7	July	13	2020_07_13	167.108	21.9443	40.6771	0.08
29.465	34.931	NMP	A	2020	7	July	13	2020_07_13	167.287	21.9431	40.6763	0.0805
29.465	34.931	NMP	A	2020	7	July	13	2020_07_13	167.473	21.9414	40.6775	0.0806
29.465	34.931	NMP	A	2020	7	July	13	2020_07_13	167.628	21.9395	40.6789	0.08
29.465	34.931	NMP	A	2020	7	July	13	2020_07_13	167.77	21.9389	40.6796	0.0797
29.465	34.931	NMP	A	2020	7	July	13	2020_07_13	167.882	21.938	40.6787	0.0796
29.465	34.931	NMP	A	2020	7	July	13	2020_07_13	167.993	21.9378	40.6797	0.079
29.465	34.931	NMP	A	2020	7	July	13	2020_07_13	168.092	21.9369	40.6812	0.0806
29.465	34.931	NMP	A	2020	7	July	13	2020_07_13	168.203	21.9376	40.6808	0.0803
29.465	34.931	NMP	A	2020	7	July	13	2020_07_13	168.346	21.9373	40.6808	0.0809
29.465	34.931	NMP	A	2020	7	July	13	2020_07_13	168.507	21.9378	40.6787	0.0803
29.465	34.931	NMP	A	2020	7	July	13	2020_07_13	168.668	21.9369	40.6782	0.0805
29.465	34.931	NMP	A	2020	7	July	13	2020_07_13	168.866	21.9358	40.6736	0.0803
29.465	34.931	NMP	A	2020	7	July	13	2020_07_13	169.07	21.9331	40.6701	0.0799
29.465	34.931	NMP	A	2020	7	July	13	2020_07_13	169.274	21.9283	40.6735	0.0805
29.465	34.931	NMP	A	2020	7	July	13	2020_07_13	169.46	21.9237	40.675	0.08
29.465	34.931	NMP	A	2020	7	July	13	2020_07_13	169.621	21.9212	40.6764	0.0803
29.465	34.931	NMP	A	2020	7	July	13	2020_07_13	169.744	21.9185	40.6791	0.08
29.465	34.931	NMP	A	2020	7	July	13	2020_07_13	169.856	21.9173	40.6809	0.08
29.465	34.931	NMP	A	2020	7	July	13	2020_07_13	169.967	21.9168	40.681	0.078
29.465	34.931	NMP	A	2020	7	July	13	2020_07_13	170.085	21.9167	40.6786	0.0797
29.465	34.931	NMP	A	2020	7	July	13	2020_07_13	170.221	21.9155	40.6789	0.0805
29.465	34.931	NMP	A	2020	7	July	13	2020_07_13	170.388	21.9145	40.6791	0.0806
29.465	34.931	NMP	A	2020	7	July	13	2020_07_13	170.561	21.9131	40.681	0.08
29.465	34.931	NMP	A	2020	7	July	13	2020_07_13	170.728	21.9128	40.6783	0.0804
29.465	34.931	NMP	A	2020	7	July	13	2020_07_13	170.889	21.9118	40.6772	0.0804
29.465	34.931	NMP	A	2020	7	July	13	2020_07_13	171.025	21.9099	40.6785	0.0803
29.465	34.931	NMP	A	2020	7	July	13	2020_07_13	171.162	21.908	40.6804	0.0797
29.465	34.931	NMP	A	2020	7	July	13	2020_07_13	171.298	21.9074	40.6785	0.0799
29.465	34.931	NMP	A	2020	7	July	13	2020_07_13	171.446	21.9061	40.6781	0.0808
29.465	34.931	NMP	A	2020	7	July	13	2020_07_13	171.613	21.9043	40.6786	0.0806
29.465	34.931	NMP	A	2020	7	July	13	2020_07_13	171.799	21.9027	40.6778	0.08
29.465	34.931	NMP	A	2020	7	July	13	2020_07_13	171.973	21.9008	40.6665	0.0803
29.465	34.931	NMP	A	2020	7	July	13	2020_07_13	172.164	21.8946	40.6657	0.08
29.465	34.931	NMP	A	2020	7	July	13	2020_07_13	172.332	21.8858	40.6694	0.0803
29.465	34.931	NMP	A	2020	7	July	13	2020_07_13	172.474	21.8784	40.6759	0.0795
29.465	34.931	NMP	A	2020	7	July	13	2020_07_13	172.604	21.8742	40.6813	0.0807
29.465	34.931	NMP	A	2020	7	July	13	2020_07_13	172.709	21.873	40.6854	0.0797
29.465	34.931	NMP	A	2020	7	July	13	2020_07_13	172.821	21.8734	40.6844	0.0795
29.465	34.931	NMP	A	2020	7	July	13	2020_07_13	172.957	21.8742	40.6832	0.0802
29.465	34.931	NMP	A	2020	7	July	13	2020_07_13	173.112	21.8744	40.6776	0.0803
29.465	34.931	NMP	A	2020	7	July	13	2020_07_13	173.291	21.8722	40.6814	0.0807
29.465	34.931	NMP	A	2020	7	July	13	2020_07_13	173.495	21.8704	40.6815	0.0803
29.465	34.931	NMP	A	2020	7	July	13	2020_07_13	173.663	21.8697	40.6671	0.0804
29.465	34.931	NMP	A	2020	7	July	13	2020_07_13	173.817	21.8638	40.674	0.0803
29.465	34.931	NMP	A	2020	7	July	13	2020_07_13	173.947	21.8575	40.6786	0.0804
29.465	34.931	NMP	A	2020	7	July	13	2020_07_13	174.04	21.8547	40.6843	0.0799
29.465	34.931	NMP	A	2020	7	July	13	2020_07_13	174.133	21.8542	40.6806	0.081
29.465	34.931	NMP	A	2020	7	July	13	2020_07_13	174.263	21.8525	40.6755	0.08
29.465	34.931	NMP	A	2020	7	July	13	2020_07_13	174.424	21.8489	40.676	0.0808
29.465	34.931	NMP	A	2020	7	July	13	2020_07_13	174.585	21.8442	40.6761	0.0801
29.465	34.931	NMP	A	2020	7	July	13	2020_07_13	174.776	21.8399	40.6799	0.0797
29.465	34.931	NMP	A	2020	7	July	13	2020_07_13	174.999	21.837	40.6771	0.0806
29.465	34.931	NMP	A	2020	7	July	13	2020_07_13	175.204	21.8336	40.6761	0.0806
29.465	34.931	NMP	A	2020	7	July	13	2020_07_13	175.383	21.8285	40.6788	0.0787
29.465	34.931	NMP	A	2020	7	July	13	2020_07_13	175.544	21.8248	40.6821	0.0788
29.465	34.931	NMP	A	2020	7	July	13	2020_07_13	175.668	21.8224	40.6833	0.0793
29.465	34.931	NMP	A	2020	7	July	13	2020_07_13	175.767	21.8213	40.6862	0.0795
29.465	34.931	NMP	A	2020	7	July	13	2020_07_13	175.866	21.8209	40.6864	0.0791
29.465	34.931	NMP	A	2020	7	July	13	2020_07_13	175.946	21.8214	40.6837	0.0801
29.465	34.931	NMP	A	2020	7	July	13	2020_07_13	176.058	21.8203	40.6856	0.0801
29.465	34.931	NMP	A	2020	7	July	13	2020_07_13	176.2	21.8202	40.6845	0.0798
29.465	34.931	NMP	A	2020	7	July	13	2020_07_13	176.38	21.8193	40.6839	0.0804
29.465	34.931	NMP	A	2020	7	July	13	2020_07_13	176.59	21.8183	40.6822	0.0801
29.465	34.931	NMP	A	2020	7	July	13	2020_07_13	176.782	21.8163	40.678	0.0803
29.465	34.931	NMP	A	2020	7	July	13	2020_07_13	176.974	21.8131	40.6804	0.0801
29.465	34.931	NMP	A	2020	7	July	13	2020_07_13	177.141	21.8097	40.6838	0.0804
29.465	34.931	NMP	A	2020	7	July	13	2020_07_13	177.277	21.8084	40.6843	0.0787
29.465	34.931	NMP	A	2020	7	July	13	2020_07_13	177.389	21.8073	40.6849	0.0805
29.465	34.931	NMP	A	2020	7	July	13	2020_07_13	177.482	21.8065	40.6855	0.0805
29.465	34.931	NMP	A	2020	7	July	13	2020_07_13	177.593	21.8057	40.6874	0.0798
29.465	34.931	NMP	A	2020	7	July	13	2020_07_13	177.723	21.8063	40.6866	0.0806
29.465	34.931	NMP	A	2020	7	July	13	2020_07_13	177.871	21.8064	40.6851	0.0803
29.465	34.931	NMP	A	2020	7	July	13	2020_07_13	178.057	21.8058	40.6817	0.0804
29.465	34.931	NMP	A	2020	7	July	13	2020_07_13	178.255	21.804	40.6778	0.0801
29.465	34.931	NMP	A	2020	7	July	13	2020_07_13	178.453	21.8003	40.6751	0.08
29.465	34.931	NMP	A	2020	7	July	13	2020_07_13	178.645	21.7947	40.6798	0.0802
29.465	34.931	NMP	A	2020	7	July	13	2020_07_13	178.794	21.7904	40.6842	0.0795
29.465	34.931	NMP	A	2020	7	July	13	2020_07_13	178.899	21.7884	40.6864	0.0802
29.465	34.931	NMP	A	2020	7	July	13	2020_07_13	179.004	21.7873	40.6865	0.0805
29.465	34.931	NMP	A	2020	7	July	13	2020_07_13	179.079	21.7869	40.6887	0.0799
29.465	34.931	NMP	A	2020	7	July	13	2020_07_13	179.178	21.7874	40.6889	0.0801
29.465	34.931	NMP	A	2020	7	July	13	2020_07_13	179.308	21.7884	40.6866	0.08
29.465	34.931	NMP	A	2020	7	July	13	2020_07_13	179.481	21.788	40.6861	0.0805
29.465	34.931	NMP	A	2020	7	July	13	2020_07_13	179.679	21.7876	40.6849	0.0805
29.465	34.931	NMP	A	2020	7	July	13	2020_07_13	179.908	21.7861	40.6847	0.0799
29.465	34.931	NMP	A	2020	7	July	13	2020_07_13	180.1	21.785	40.6859	0.0808
29.465	34.931	NMP	A	2020	7	July	13	2020_07_13	180.279	21.7838	40.6871	0.0805
29.465	34.931	NMP	A	2020	7	July	13	2020_07_13	180.428	21.7836	40.6876	0.0805
29.465	34.931	NMP	A	2020	7	July	13	2020_07_13	180.546	21.7833	40.6871	0.079
29.465	34.931	NMP	A	2020	7	July	13	2020_07_13	180.645	21.7833	40.6873	0.0793
29.465	34.931	NMP	A	2020	7	July	13	2020_07_13	180.744	21.783	40.687	0.0792
29.465	34.931	NMP	A	2020	7	July	13	2020_07_13	180.868	21.7828	40.6877	0.0792
29.465	34.931	NMP	A	2020	7	July	13	2020_07_13	181.004	21.7828	40.6877	0.0797
29.465	34.931	NMP	A	2020	7	July	13	2020_07_13	181.189	21.7829	40.6865	0.0791
29.465	34.931	NMP	A	2020	7	July	13	2020_07_13	181.363	21.7824	40.6836	0.0788
29.465	34.931	NMP	A	2020	7	July	13	2020_07_13	181.53	21.7807	40.6758	0.0788
29.465	34.931	NMP	A	2020	7	July	13	2020_07_13	181.672	21.7755	40.6793	0.0783
29.465	34.931	NMP	A	2020	7	July	13	2020_07_13	181.814	21.7701	40.6815	0.0793
29.465	34.931	NMP	A	2020	7	July	13	2020_07_13	181.914	21.7661	40.6878	0.0784
29.465	34.931	NMP	A	2020	7	July	13	2020_07_13	182.05	21.7649	40.6884	0.0791
29.465	34.931	NMP	A	2020	7	July	13	2020_07_13	182.205	21.7649	40.6898	0.079
29.465	34.931	NMP	A	2020	7	July	13	2020_07_13	182.39	21.7651	40.6831	0.0799
29.465	34.931	NMP	A	2020	7	July	13	2020_07_13	182.576	21.7631	40.6835	0.0804
29.465	34.931	NMP	A	2020	7	July	13	2020_07_13	182.786	21.7593	40.6843	0.0803
29.465	34.931	NMP	A	2020	7	July	13	2020_07_13	182.972	21.7563	40.6839	0.0797
29.465	34.931	NMP	A	2020	7	July	13	2020_07_13	183.139	21.753	40.6876	0.0797
29.465	34.931	NMP	A	2020	7	July	13	2020_07_13	183.294	21.7512	40.6886	0.0803
29.465	34.931	NMP	A	2020	7	July	13	2020_07_13	183.405	21.7498	40.6905	0.0803
29.465	34.931	NMP	A	2020	7	July	13	2020_07_13	183.536	21.7497	40.6902	0.0801
29.465	34.931	NMP	A	2020	7	July	13	2020_07_13	183.672	21.7494	40.6903	0.0803
29.465	34.931	NMP	A	2020	7	July	13	2020_07_13	183.839	21.7493	40.6884	0.079
29.465	34.931	NMP	A	2020	7	July	13	2020_07_13	184.006	21.748	40.6885	0.0782
29.465	34.931	NMP	A	2020	7	July	13	2020_07_13	184.21	21.7466	40.6843	0.0783
29.465	34.931	NMP	A	2020	7	July	13	2020_07_13	184.402	21.7435	40.6815	0.0793
29.465	34.931	NMP	A	2020	7	July	13	2020_07_13	184.563	21.7383	40.6867	0.0789
29.465	34.931	NMP	A	2020	7	July	13	2020_07_13	184.705	21.735	40.6906	0.0787
29.465	34.931	NMP	A	2020	7	July	13	2020_07_13	184.835	21.7336	40.6913	0.0791
29.465	34.931	NMP	A	2020	7	July	13	2020_07_13	184.947	21.733	40.6918	0.0787
29.465	34.931	NMP	A	2020	7	July	13	2020_07_13	185.095	21.7325	40.6929	0.0784
29.465	34.931	NMP	A	2020	7	July	13	2020_07_13	185.281	21.7329	40.6919	0.0788
29.465	34.931	NMP	A	2020	7	July	13	2020_07_13	185.51	21.7323	40.6912	0.0784
29.465	34.931	NMP	A	2020	7	July	13	2020_07_13	185.733	21.7317	40.6896	0.0781
29.465	34.931	NMP	A	2020	7	July	13	2020_07_13	185.937	21.7302	40.6911	0.0784
29.465	34.931	NMP	A	2020	7	July	13	2020_07_13	186.105	21.7292	40.6917	0.0775
29.465	34.931	NMP	A	2020	7	July	13	2020_07_13	186.253	21.7282	40.6933	0.0775
29.465	34.931	NMP	A	2020	7	July	13	2020_07_13	186.383	21.7282	40.693	0.0777
29.465	34.931	NMP	A	2020	7	July	13	2020_07_13	186.519	21.7278	40.6933	0.077
29.465	34.931	NMP	A	2020	7	July	13	2020_07_13	186.693	21.7281	40.6927	0.0754
29.465	34.931	NMP	A	2020	7	July	13	2020_07_13	186.897	21.7276	40.6928	0.0785
29.465	34.931	NMP	A	2020	7	July	13	2020_07_13	187.114	21.7277	40.6927	0.0784
29.465	34.931	NMP	A	2020	7	July	13	2020_07_13	187.312	21.7272	40.6912	0.0792
29.465	34.931	NMP	A	2020	7	July	13	2020_07_13	187.485	21.7264	40.692	0.079
29.465	34.931	NMP	A	2020	7	July	13	2020_07_13	187.609	21.7256	40.6931	0.0806
29.465	34.931	NMP	A	2020	7	July	13	2020_07_13	187.733	21.7253	40.6934	0.08
29.465	34.931	NMP	A	2020	7	July	13	2020_07_13	187.856	21.7253	40.6932	0.0802
29.465	34.931	NMP	A	2020	7	July	13	2020_07_13	187.986	21.725	40.6935	0.0803
29.465	34.931	NMP	A	2020	7	July	13	2020_07_13	188.172	21.7254	40.6929	0.0807
29.465	34.931	NMP	A	2020	7	July	13	2020_07_13	188.358	21.7249	40.6932	0.0803
29.465	34.931	NMP	A	2020	7	July	13	2020_07_13	188.556	21.725	40.6929	0.0805
29.465	34.931	NMP	A	2020	7	July	13	2020_07_13	188.742	21.7246	40.6921	0.0798
29.465	34.931	NMP	A	2020	7	July	13	2020_07_13	188.909	21.7241	40.6924	0.08
29.465	34.931	NMP	A	2020	7	July	13	2020_07_13	189.064	21.7233	40.6932	0.0797
29.465	34.931	NMP	A	2020	7	July	13	2020_07_13	189.224	21.7231	40.6928	0.08
29.465	34.931	NMP	A	2020	7	July	13	2020_07_13	189.373	21.7225	40.694	0.0795
29.465	34.931	NMP	A	2020	7	July	13	2020_07_13	189.571	21.7227	40.6924	0.0795
29.465	34.931	NMP	A	2020	7	July	13	2020_07_13	189.769	21.7224	40.6924	0.0795
29.465	34.931	NMP	A	2020	7	July	13	2020_07_13	189.986	21.7217	40.6897	0.0798
29.465	34.931	NMP	A	2020	7	July	13	2020_07_13	190.165	21.7201	40.6894	0.08
29.465	34.931	NMP	A	2020	7	July	13	2020_07_13	190.32	21.7176	40.6913	0.0797
29.465	34.931	NMP	A	2020	7	July	13	2020_07_13	190.462	21.7162	40.6932	0.076
29.465	34.931	NMP	A	2020	7	July	13	2020_07_13	190.574	21.7152	40.695	0.0761
29.465	34.931	NMP	A	2020	7	July	13	2020_07_13	190.667	21.7158	40.6943	0.0758
29.465	34.931	NMP	A	2020	7	July	13	2020_07_13	190.772	21.7156	40.6949	0.0765
29.465	34.931	NMP	A	2020	7	July	13	2020_07_13	190.933	21.7162	40.6928	0.0764
29.465	34.931	NMP	A	2020	7	July	13	2020_07_13	191.131	21.7154	40.6936	0.079
29.465	34.931	NMP	A	2020	7	July	13	2020_07_13	191.373	21.7152	40.6931	0.0787
29.465	34.931	NMP	A	2020	7	July	13	2020_07_13	191.577	21.7147	40.6922	0.0787
29.465	34.931	NMP	A	2020	7	July	13	2020_07_13	191.762	21.7135	40.6933	0.0787
29.465	34.931	NMP	A	2020	7	July	13	2020_07_13	191.911	21.7126	40.6935	0.0794
29.465	34.931	NMP	A	2020	7	July	13	2020_07_13	192.022	21.7121	40.694	0.0798
29.465	34.931	NMP	A	2020	7	July	13	2020_07_13	192.115	21.7121	40.6945	0.0801
29.465	34.931	NMP	A	2020	7	July	13	2020_07_13	192.252	21.7118	40.6952	0.0795
29.465	34.931	NMP	A	2020	7	July	13	2020_07_13	192.412	21.7124	40.6941	0.08
29.465	34.931	NMP	A	2020	7	July	13	2020_07_13	192.629	21.712	40.691	0.0796
29.465	34.931	NMP	A	2020	7	July	13	2020_07_13	192.864	21.7111	40.6909	0.0803
29.465	34.931	NMP	A	2020	7	July	13	2020_07_13	193.087	21.709	40.691	0.0797
29.465	34.931	NMP	A	2020	7	July	13	2020_07_13	193.266	21.7071	40.6922	0.0798
29.465	34.931	NMP	A	2020	7	July	13	2020_07_13	193.421	21.7055	40.6945	0.079
29.465	34.931	NMP	A	2020	7	July	13	2020_07_13	193.551	21.705	40.6936	0.078
29.465	34.931	NMP	A	2020	7	July	13	2020_07_13	193.65	21.704	40.6922	0.0781
29.465	34.931	NMP	A	2020	7	July	13	2020_07_13	193.762	21.7028	40.6943	0.0783
29.465	34.931	NMP	A	2020	7	July	13	2020_07_13	193.91	21.7021	40.6962	0.0786
29.465	34.931	NMP	A	2020	7	July	13	2020_07_13	194.052	21.7023	40.6944	0.0788
29.465	34.931	NMP	A	2020	7	July	13	2020_07_13	194.195	21.7025	40.6911	0.0797
29.465	34.931	NMP	A	2020	7	July	13	2020_07_13	194.362	21.7004	40.6961	0.0783
29.465	34.931	NMP	A	2020	7	July	13	2020_07_13	194.523	21.7005	40.6852	0.0768
29.465	34.931	NMP	A	2020	7	July	13	2020_07_13	194.69	21.6953	40.6702	0.0775
29.465	34.931	NMP	A	2020	7	July	13	2020_07_13	194.876	21.6836	40.6686	0.077
29.465	34.931	NMP	A	2020	7	July	13	2020_07_13	195.068	21.6671	40.6811	0.0773
29.465	34.931	NMP	A	2020	7	July	13	2020_07_13	195.284	21.6557	40.69	0.0774
29.465	34.931	NMP	A	2020	7	July	13	2020_07_13	195.483	21.6489	40.6959	0.0795
29.465	34.931	NMP	A	2020	7	July	13	2020_07_13	195.675	21.6452	40.6998	0.0797
29.465	34.931	NMP	A	2020	7	July	13	2020_07_13	195.817	21.6434	40.7001	0.0805
29.465	34.931	NMP	A	2020	7	July	13	2020_07_13	195.929	21.642	40.7016	0.0796
29.465	34.931	NMP	A	2020	7	July	13	2020_07_13	196.04	21.6416	40.7034	0.0782
29.465	34.931	NMP	A	2020	7	July	13	2020_07_13	196.152	21.6414	40.7035	0.078
29.465	34.931	NMP	A	2020	7	July	13	2020_07_13	196.288	21.6422	40.7027	0.0781
29.465	34.931	NMP	A	2020	7	July	13	2020_07_13	196.467	21.642	40.7022	0.079
29.465	34.931	NMP	A	2020	7	July	13	2020_07_13	196.678	21.6423	40.7015	0.0784
29.465	34.931	NMP	A	2020	7	July	13	2020_07_13	196.869	21.6415	40.7012	0.0777
29.465	34.931	NMP	A	2020	7	July	13	2020_07_13	197.049	21.6409	40.7011	0.0768
29.465	34.931	NMP	A	2020	7	July	13	2020_07_13	197.185	21.6402	40.7023	0.0768
29.465	34.931	NMP	A	2020	7	July	13	2020_07_13	197.321	21.6399	40.7029	0.0774
29.465	34.931	NMP	A	2020	7	July	13	2020_07_13	197.439	21.6398	40.7023	0.0763
29.465	34.931	NMP	A	2020	7	July	13	2020_07_13	197.563	21.6394	40.7033	0.076
29.465	34.931	NMP	A	2020	7	July	13	2020_07_13	197.711	21.6399	40.7018	0.0761
29.465	34.931	NMP	A	2020	7	July	13	2020_07_13	197.86	21.6394	40.7017	0.0759
29.465	34.931	NMP	A	2020	7	July	13	2020_07_13	198.033	21.6393	40.702	0.0783
29.465	34.931	NMP	A	2020	7	July	13	2020_07_13	198.244	21.6387	40.7018	0.0787
29.465	34.931	NMP	A	2020	7	July	13	2020_07_13	198.448	21.6385	40.7016	0.0783
29.465	34.931	NMP	A	2020	7	July	13	2020_07_13	198.639	21.6379	40.7021	0.0783
29.465	34.931	NMP	A	2020	7	July	13	2020_07_13	198.85	21.6377	40.7023	0.0787
29.465	34.931	NMP	A	2020	7	July	13	2020_07_13	199.03	21.6376	40.7017	0.0756
29.465	34.931	NMP	A	2020	7	July	13	2020_07_13	199.184	21.6369	40.7023	0.0755
29.465	34.931	NMP	A	2020	7	July	13	2020_07_13	199.333	21.6369	40.7026	0.0756
29.465	34.931	NMP	A	2020	7	July	13	2020_07_13	199.426	21.6366	40.7038	0.0764
29.465	34.931	NMP	A	2020	7	July	13	2020_07_13	199.506	21.6371	40.703	0.0783
29.465	34.931	NMP	A	2020	7	July	13	2020_07_13	199.624	21.6369	40.703	0.079
29.465	34.931	NMP	A	2020	7	July	13	2020_07_13	199.76	21.6374	40.7027	0.0786
29.465	34.931	NMP	A	2020	7	July	13	2020_07_13	199.934	21.6369	40.7029	0.0789
29.465	34.931	NMP	A	2020	7	July	13	2020_07_13	200.15	21.637	40.7009	0.0783
29.465	34.931	NMP	A	2020	7	July	13	2020_07_13	200.373	21.6361	40.7	0.0785
29.465	34.931	NMP	A	2020	7	July	13	2020_07_13	200.577	21.6345	40.7009	0.0787
29.465	34.931	NMP	A	2020	7	July	13	2020_07_13	200.713	21.6332	40.7019	0.0785
29.465	34.931	NMP	A	2020	7	July	13	2020_07_13	200.837	21.6319	40.7035	0.0786
29.465	34.931	NMP	A	2020	7	July	13	2020_07_13	200.912	21.6319	40.7043	0.0781
29.465	34.931	NMP	A	2020	7	July	13	2020_07_13	201.017	21.6319	40.7037	0.0784
29.465	34.931	NMP	A	2020	7	July	13	2020_07_13	201.153	21.6322	40.7029	0.0786
29.465	34.931	NMP	A	2020	7	July	13	2020_07_13	201.345	21.6318	40.7031	0.0781
29.465	34.931	NMP	A	2020	7	July	13	2020_07_13	201.586	21.6315	40.7018	0.0783
29.465	34.931	NMP	A	2020	7	July	13	2020_07_13	201.828	21.6304	40.7002	0.0784
29.465	34.931	NMP	A	2020	7	July	13	2020_07_13	202.032	21.6287	40.7004	0.078
29.465	34.931	NMP	A	2020	7	July	13	2020_07_13	202.205	21.6268	40.7022	0.0787
29.465	34.931	NMP	A	2020	7	July	13	2020_07_13	202.342	21.625	40.7042	0.0781
29.465	34.931	NMP	A	2020	7	July	13	2020_07_13	202.441	21.6246	40.7049	0.0778
29.465	34.931	NMP	A	2020	7	July	13	2020_07_13	202.521	21.6244	40.7038	0.0786
29.465	34.931	NMP	A	2020	7	July	13	2020_07_13	202.639	21.6243	40.7044	0.0778
29.465	34.931	NMP	A	2020	7	July	13	2020_07_13	202.762	21.6239	40.704	0.078
29.465	34.931	NMP	A	2020	7	July	13	2020_07_13	202.936	21.6238	40.7039	0.0771
29.465	34.931	NMP	A	2020	7	July	13	2020_07_13	203.128	21.6235	40.7043	0.0771
29.465	34.931	NMP	A	2020	7	July	13	2020_07_13	203.35	21.6233	40.7021	0.0774
29.465	34.931	NMP	A	2020	7	July	13	2020_07_13	203.524	21.6222	40.7023	0.0767
29.465	34.931	NMP	A	2020	7	July	13	2020_07_13	203.691	21.6202	40.7039	0.0768
29.465	34.931	NMP	A	2020	7	July	13	2020_07_13	203.84	21.6196	40.7042	0.0769
29.465	34.931	NMP	A	2020	7	July	13	2020_07_13	203.976	21.6188	40.7049	0.0767
29.465	34.931	NMP	A	2020	7	July	13	2020_07_13	204.087	21.6186	40.705	0.0765
29.465	34.931	NMP	A	2020	7	July	13	2020_07_13	204.211	21.6181	40.7059	0.0753
29.465	34.931	NMP	A	2020	7	July	13	2020_07_13	204.353	21.6181	40.7053	0.0755
29.465	34.931	NMP	A	2020	7	July	13	2020_07_13	204.527	21.6182	40.7049	0.0756
29.465	34.931	NMP	A	2020	7	July	13	2020_07_13	204.725	21.6179	40.7044	0.0757
29.465	34.931	NMP	A	2020	7	July	13	2020_07_13	204.954	21.6171	40.7047	0.0754
29.465	34.931	NMP	A	2020	7	July	13	2020_07_13	205.146	21.6163	40.7055	0.0771
29.465	34.931	NMP	A	2020	7	July	13	2020_07_13	205.338	21.6159	40.7052	0.0768
29.465	34.931	NMP	A	2020	7	July	13	2020_07_13	205.48	21.6156	40.7061	0.0771
29.465	34.931	NMP	A	2020	7	July	13	2020_07_13	205.611	21.6156	40.706	0.0768
29.465	34.931	NMP	A	2020	7	July	13	2020_07_13	205.697	21.6152	40.7069	0.0781
29.465	34.931	NMP	A	2020	7	July	13	2020_07_13	205.771	21.6157	40.7058	0.0782
29.465	34.931	NMP	A	2020	7	July	13	2020_07_13	205.877	21.6156	40.7053	0.0783
29.465	34.931	NMP	A	2020	7	July	13	2020_07_13	206.038	21.6149	40.7065	0.0778
29.465	34.931	NMP	A	2020	7	July	13	2020_07_13	206.205	21.6153	40.7052	0.0781
29.465	34.931	NMP	A	2020	7	July	13	2020_07_13	206.39	21.6149	40.7056	0.0783
29.465	34.931	NMP	A	2020	7	July	13	2020_07_13	206.582	21.6146	40.7041	0.0784
29.465	34.931	NMP	A	2020	7	July	13	2020_07_13	206.762	21.6136	40.7047	0.0787
29.465	34.931	NMP	A	2020	7	July	13	2020_07_13	206.942	21.6126	40.7057	0.0777
29.465	34.931	NMP	A	2020	7	July	13	2020_07_13	207.121	21.6118	40.706	0.0788
29.465	34.931	NMP	A	2020	7	July	13	2020_07_13	207.288	21.6115	40.7058	0.0777
29.465	34.931	NMP	A	2020	7	July	13	2020_07_13	207.449	21.6111	40.7068	0.0778
29.465	34.931	NMP	A	2020	7	July	13	2020_07_13	207.579	21.6107	40.7066	0.0778
29.465	34.931	NMP	A	2020	7	July	13	2020_07_13	207.715	21.6107	40.706	0.0753
29.465	34.931	NMP	A	2020	7	July	13	2020_07_13	207.87	21.61	40.7067	0.0759
29.465	34.931	NMP	A	2020	7	July	13	2020_07_13	208.037	21.61	40.7069	0.0755
29.465	34.931	NMP	A	2020	7	July	13	2020_07_13	208.204	21.6096	40.7057	0.0757
29.465	34.931	NMP	A	2020	7	July	13	2020_07_13	208.39	21.6089	40.705	0.0756
29.465	34.931	NMP	A	2020	7	July	13	2020_07_13	208.545	21.608	40.705	0.0767
29.465	34.931	NMP	A	2020	7	July	13	2020_07_13	208.7	21.6066	40.707	0.0768
29.465	34.931	NMP	A	2020	7	July	13	2020_07_13	208.793	21.606	40.7071	0.0772
29.465	34.931	NMP	A	2020	7	July	13	2020_07_13	208.929	21.6057	40.7078	0.0771
29.465	34.931	NMP	A	2020	7	July	13	2020_07_13	209.04	21.6055	40.7072	0.0763
29.465	34.931	NMP	A	2020	7	July	13	2020_07_13	209.183	21.605	40.7068	0.0761
29.465	34.931	NMP	A	2020	7	July	13	2020_07_13	209.337	21.6047	40.706	0.0757
29.465	34.931	NMP	A	2020	7	July	13	2020_07_13	209.492	21.6036	40.7072	0.0751
29.465	34.931	NMP	A	2020	7	July	13	2020_07_13	209.703	21.6027	40.7076	0.0757
29.465	34.931	NMP	A	2020	7	July	13	2020_07_13	209.876	21.6026	40.7067	0.0753
29.465	34.931	NMP	A	2020	7	July	13	2020_07_13	210.037	21.6014	40.7077	0.0749
29.465	34.931	NMP	A	2020	7	July	13	2020_07_13	210.192	21.6013	40.7073	0.0764
29.465	34.931	NMP	A	2020	7	July	13	2020_07_13	210.346	21.6003	40.7077	0.0753
29.465	34.931	NMP	A	2020	7	July	13	2020_07_13	210.513	21.5998	40.7083	0.077
29.465	34.931	NMP	A	2020	7	July	13	2020_07_13	210.693	21.5992	40.7081	0.0768
29.465	34.931	NMP	A	2020	7	July	13	2020_07_13	210.891	21.5988	40.7079	0.0774
29.465	34.931	NMP	A	2020	7	July	13	2020_07_13	211.083	21.5985	40.7086	0.0769
29.465	34.931	NMP	A	2020	7	July	13	2020_07_13	211.238	21.5978	40.7089	0.0776
29.465	34.931	NMP	A	2020	7	July	13	2020_07_13	211.374	21.5978	40.708	0.0777
29.465	34.931	NMP	A	2020	7	July	13	2020_07_13	211.492	21.597	40.7095	0.0781
29.465	34.931	NMP	A	2020	7	July	13	2020_07_13	211.572	21.597	40.71	0.0779
29.465	34.931	NMP	A	2020	7	July	13	2020_07_13	211.677	21.5972	40.7101	0.0764
29.465	34.931	NMP	A	2020	7	July	13	2020_07_13	211.783	21.5975	40.7085	0.0755
29.465	34.931	NMP	A	2020	7	July	13	2020_07_13	211.931	21.5974	40.708	0.0758
29.465	34.931	NMP	A	2020	7	July	13	2020_07_13	212.098	21.5966	40.7087	0.076
29.465	34.931	NMP	A	2020	7	July	13	2020_07_13	212.303	21.5962	40.7085	0.0758
29.465	34.931	NMP	A	2020	7	July	13	2020_07_13	212.495	21.5953	40.7074	0.0768
29.465	34.931	NMP	A	2020	7	July	13	2020_07_13	212.693	21.5941	40.7083	0.0764
29.465	34.931	NMP	A	2020	7	July	13	2020_07_13	212.878	21.5929	40.7087	0.0765
29.465	34.931	NMP	A	2020	7	July	13	2020_07_13	213.064	21.5919	40.7092	0.0764
29.465	34.931	NMP	A	2020	7	July	13	2020_07_13	213.244	21.5914	40.7099	0.0765
29.465	34.931	NMP	A	2020	7	July	13	2020_07_13	213.392	21.5909	40.7105	0.0768
29.465	34.931	NMP	A	2020	7	July	13	2020_07_13	213.528	21.5913	40.7095	0.0764
29.465	34.931	NMP	A	2020	7	July	13	2020_07_13	213.658	21.5907	40.7109	0.0768
29.465	34.931	NMP	A	2020	7	July	13	2020_07_13	213.819	21.5908	40.7109	0.0757
29.465	34.931	NMP	A	2020	7	July	13	2020_07_13	213.962	21.5909	40.7098	0.0778
29.465	34.931	NMP	A	2020	7	July	13	2020_07_13	214.129	21.5905	40.7084	0.0777
29.465	34.931	NMP	A	2020	7	July	13	2020_07_13	214.315	21.5894	40.7086	0.0781
29.465	34.931	NMP	A	2020	7	July	13	2020_07_13	214.507	21.5882	40.7097	0.0777
29.465	34.931	NMP	A	2020	7	July	13	2020_07_13	214.705	21.5874	40.7104	0.0779
29.465	34.931	NMP	A	2020	7	July	13	2020_07_13	214.909	21.5867	40.7105	0.0782
29.465	34.931	NMP	A	2020	7	July	13	2020_07_13	215.07	21.5863	40.7107	0.0783
29.465	34.931	NMP	A	2020	7	July	13	2020_07_13	215.2	21.586	40.7112	0.0779
29.465	34.931	NMP	A	2020	7	July	13	2020_07_13	215.318	21.5858	40.7114	0.0768
29.465	34.931	NMP	A	2020	7	July	13	2020_07_13	215.404	21.586	40.7118	0.0763
29.465	34.931	NMP	A	2020	7	July	13	2020_07_13	215.497	21.5859	40.7118	0.0769
29.465	34.931	NMP	A	2020	7	July	13	2020_07_13	215.627	21.5865	40.7108	0.0765
29.465	34.931	NMP	A	2020	7	July	13	2020_07_13	215.807	21.5862	40.7113	0.0772
29.465	34.931	NMP	A	2020	7	July	13	2020_07_13	216.048	21.586	40.7112	0.0792
29.465	34.931	NMP	A	2020	7	July	13	2020_07_13	216.333	21.5859	40.7104	0.0788
29.465	34.931	NMP	A	2020	7	July	13	2020_07_13	216.612	21.5853	40.7109	0.0786
29.465	34.931	NMP	A	2020	7	July	13	2020_07_13	216.834	21.5852	40.7111	0.0791
29.465	34.931	NMP	A	2020	7	July	13	2020_07_13	217.014	21.5846	40.7119	0.0766
29.465	34.931	NMP	A	2020	7	July	13	2020_07_13	217.113	21.5849	40.7118	0.0766
29.465	34.931	NMP	A	2020	7	July	13	2020_07_13	217.193	21.5851	40.7119	0.0769
29.465	34.931	NMP	A	2020	7	July	13	2020_07_13	217.255	21.5856	40.7121	0.0767
29.465	34.931	NMP	A	2020	7	July	13	2020_07_13	217.354	21.5858	40.7124	0.0752
29.465	34.931	NMP	A	2020	7	July	13	2020_07_13	217.528	21.5859	40.7115	0.0755
29.465	34.931	NMP	A	2020	7	July	13	2020_07_13	217.757	21.5865	40.7101	0.0752
29.465	34.931	NMP	A	2020	7	July	13	2020_07_13	217.998	21.5856	40.711	0.0753
29.465	34.931	NMP	A	2020	7	July	13	2020_07_13	218.215	21.5858	40.7101	0.0752
29.465	34.931	NMP	A	2020	7	July	13	2020_07_13	218.394	21.5848	40.7101	0.0768
29.465	34.931	NMP	A	2020	7	July	13	2020_07_13	218.53	21.5841	40.7102	0.0768
29.465	34.931	NMP	A	2020	7	July	13	2020_07_13	218.636	21.5836	40.7111	0.0767
29.465	34.931	NMP	A	2020	7	July	13	2020_07_13	218.747	21.583	40.7113	0.0767
29.465	34.931	NMP	A	2020	7	July	13	2020_07_13	218.877	21.5828	40.7115	0.0781
29.465	34.931	NMP	A	2020	7	July	13	2020_07_13	219.026	21.5825	40.7123	0.0772
29.465	34.931	NMP	A	2020	7	July	13	2020_07_13	219.249	21.5827	40.7123	0.0775
29.465	34.931	NMP	A	2020	7	July	13	2020_07_13	219.478	21.583	40.7111	0.0781
29.465	34.931	NMP	A	2020	7	July	13	2020_07_13	219.688	21.5826	40.7107	0.0762
29.465	34.931	NMP	A	2020	7	July	13	2020_07_13	219.867	21.5822	40.7112	0.0764
29.465	34.931	NMP	A	2020	7	July	13	2020_07_13	220.035	21.5818	40.7119	0.0761
29.465	34.931	NMP	A	2020	7	July	13	2020_07_13	220.165	21.5815	40.7117	0.0763
29.465	34.931	NMP	A	2020	7	July	13	2020_07_13	220.338	21.5811	40.7121	0.077
29.465	34.931	NMP	A	2020	7	July	13	2020_07_13	220.517	21.5813	40.7113	0.077
29.465	34.931	NMP	A	2020	7	July	13	2020_07_13	220.734	21.581	40.7114	0.0768
29.465	34.931	NMP	A	2020	7	July	13	2020_07_13	220.939	21.5802	40.7116	0.0765
29.465	34.931	NMP	A	2020	7	July	13	2020_07_13	221.13	21.5801	40.711	0.0761
29.465	34.931	NMP	A	2020	7	July	13	2020_07_13	221.254	21.5791	40.7118	0.0779
29.465	34.931	NMP	A	2020	7	July	13	2020_07_13	221.341	21.5788	40.713	0.0778
29.465	34.931	NMP	A	2020	7	July	13	2020_07_13	221.378	21.5786	40.713	0.0775
29.465	34.931	NMP	A	2020	7	July	13	2020_07_13	221.465	21.5788	40.7134	0.0776
29.465	34.931	NMP	A	2020	7	July	13	2020_07_13	221.607	21.5793	40.713	0.076
29.465	34.931	NMP	A	2020	7	July	13	2020_07_13	221.811	21.5792	40.7119	0.0782
29.465	34.931	NMP	A	2020	7	July	13	2020_07_13	222.053	21.5795	40.7111	0.0778
29.465	34.931	NMP	A	2020	7	July	13	2020_07_13	222.288	21.5781	40.712	0.0783
29.465	34.931	NMP	A	2020	7	July	13	2020_07_13	222.517	21.5776	40.7109	0.0781
29.465	34.931	NMP	A	2020	7	July	13	2020_07_13	222.703	21.5765	40.7127	0.0775
29.465	34.931	NMP	A	2020	7	July	13	2020_07_13	222.858	21.5756	40.7134	0.0784
29.465	34.931	NMP	A	2020	7	July	13	2020_07_13	222.988	21.5758	40.7132	0.0771
29.465	34.931	NMP	A	2020	7	July	13	2020_07_13	223.124	21.5752	40.7139	0.0782
29.465	34.931	NMP	A	2020	7	July	13	2020_07_13	223.254	21.5755	40.7136	0.0774
29.465	34.931	NMP	A	2020	7	July	13	2020_07_13	223.396	21.5754	40.7137	0.0775
29.465	34.931	NMP	A	2020	7	July	13	2020_07_13	223.551	21.5751	40.7139	0.0775
29.465	34.931	NMP	A	2020	7	July	13	2020_07_13	223.749	21.5751	40.714	0.0773
29.465	34.931	NMP	A	2020	7	July	13	2020_07_13	223.954	21.575	40.7136	0.0776
29.465	34.931	NMP	A	2020	7	July	13	2020_07_13	224.177	21.5749	40.7138	0.0761
29.465	34.931	NMP	A	2020	7	July	13	2020_07_13	224.375	21.5747	40.7143	0.0758
29.465	34.931	NMP	A	2020	7	July	13	2020_07_13	224.567	21.5747	40.7141	0.0765
29.465	34.931	NMP	A	2020	7	July	13	2020_07_13	224.697	21.5747	40.7144	0.0761
29.465	34.931	NMP	A	2020	7	July	13	2020_07_13	224.79	21.5746	40.7144	0.0761
29.465	34.931	NMP	A	2020	7	July	13	2020_07_13	224.889	21.5747	40.7145	0.0761
29.465	34.931	NMP	A	2020	7	July	13	2020_07_13	224.975	21.5747	40.7144	0.0765
29.465	34.931	NMP	A	2020	7	July	13	2020_07_13	225.099	21.575	40.7144	0.0767
29.465	34.931	NMP	A	2020	7	July	13	2020_07_13	225.26	21.5749	40.7142	0.0779
29.465	34.931	NMP	A	2020	7	July	13	2020_07_13	225.471	21.5748	40.7142	0.0781
29.465	34.931	NMP	A	2020	7	July	13	2020_07_13	225.706	21.5749	40.714	0.0779
29.465	34.931	NMP	A	2020	7	July	13	2020_07_13	225.929	21.5747	40.7144	0.0775
29.465	34.931	NMP	A	2020	7	July	13	2020_07_13	226.145	21.5747	40.7145	0.078
29.465	34.931	NMP	A	2020	7	July	13	2020_07_13	226.319	21.5746	40.7147	0.0776
29.465	34.931	NMP	A	2020	7	July	13	2020_07_13	226.486	21.5746	40.715	0.0775
29.465	34.931	NMP	A	2020	7	July	13	2020_07_13	226.628	21.5751	40.7149	0.0781
29.465	34.931	NMP	A	2020	7	July	13	2020_07_13	226.734	21.5748	40.7145	0.0776
29.465	34.931	NMP	A	2020	7	July	13	2020_07_13	226.827	21.5751	40.7144	0.078
29.465	34.931	NMP	A	2020	7	July	13	2020_07_13	226.957	21.575	40.7151	0.0777
29.465	34.931	NMP	A	2020	7	July	13	2020_07_13	227.13	21.5751	40.7145	0.0777
29.465	34.931	NMP	A	2020	7	July	13	2020_07_13	227.34	21.5751	40.7143	0.0774
29.465	34.931	NMP	A	2020	7	July	13	2020_07_13	227.582	21.5748	40.7144	0.0765
29.465	34.931	NMP	A	2020	7	July	13	2020_07_13	227.792	21.575	40.7134	0.0765
29.465	34.931	NMP	A	2020	7	July	13	2020_07_13	227.96	21.5742	40.7136	0.0759
29.465	34.931	NMP	A	2020	7	July	13	2020_07_13	228.065	21.5738	40.7147	0.0763
29.465	34.931	NMP	A	2020	7	July	13	2020_07_13	228.152	21.5736	40.7156	0.0758
29.465	34.931	NMP	A	2020	7	July	13	2020_07_13	228.213	21.5737	40.7155	0.0778
29.465	34.931	NMP	A	2020	7	July	13	2020_07_13	228.343	21.5742	40.7147	0.0775
29.465	34.931	NMP	A	2020	7	July	13	2020_07_13	228.517	21.5742	40.7142	0.0771
29.465	34.931	NMP	A	2020	7	July	13	2020_07_13	228.758	21.5742	40.7142	0.0777
29.465	34.931	NMP	A	2020	7	July	13	2020_07_13	229.006	21.5737	40.7144	0.0755
29.465	34.931	NMP	A	2020	7	July	13	2020_07_13	229.216	21.5737	40.7143	0.0752
29.465	34.931	NMP	A	2020	7	July	13	2020_07_13	229.389	21.5737	40.7148	0.0754
29.465	34.931	NMP	A	2020	7	July	13	2020_07_13	229.501	21.5733	40.7149	0.0751
29.465	34.931	NMP	A	2020	7	July	13	2020_07_13	229.588	21.5734	40.7153	0.0755
29.465	34.931	NMP	A	2020	7	July	13	2020_07_13	229.687	21.5734	40.7154	0.0763
29.465	34.931	NMP	A	2020	7	July	13	2020_07_13	229.841	21.5737	40.7146	0.0767
29.465	34.931	NMP	A	2020	7	July	13	2020_07_13	230.046	21.5738	40.7136	0.0767
29.465	34.931	NMP	A	2020	7	July	13	2020_07_13	230.293	21.5732	40.7145	0.0765
29.465	34.931	NMP	A	2020	7	July	13	2020_07_13	230.572	21.5729	40.7143	0.078
29.465	34.931	NMP	A	2020	7	July	13	2020_07_13	230.795	21.5724	40.7149	0.0771
29.465	34.931	NMP	A	2020	7	July	13	2020_07_13	230.956	21.5722	40.7151	0.0774
29.465	34.931	NMP	A	2020	7	July	13	2020_07_13	231.061	21.5721	40.7156	0.0774
29.465	34.931	NMP	A	2020	7	July	13	2020_07_13	231.117	21.5722	40.7156	0.0777
29.465	34.931	NMP	A	2020	7	July	13	2020_07_13	231.16	21.5727	40.7155	0.0779
29.465	34.931	NMP	A	2020	7	July	13	2020_07_13	231.241	21.5728	40.7157	0.0773
29.465	34.931	NMP	A	2020	7	July	13	2020_07_13	231.377	21.5731	40.7146	0.0777
29.465	34.931	NMP	A	2020	7	July	13	2020_07_13	231.563	21.573	40.7149	0.0758
29.465	34.931	NMP	A	2020	7	July	13	2020_07_13	231.798	21.5728	40.7156	0.0746
29.465	34.931	NMP	A	2020	7	July	13	2020_07_13	232.058	21.5731	40.7149	0.0752
29.465	34.931	NMP	A	2020	7	July	13	2020_07_13	232.244	21.5727	40.7151	0.0752
29.465	34.931	NMP	A	2020	7	July	13	2020_07_13	232.429	21.5727	40.7151	0.0749
29.465	34.931	NMP	A	2020	7	July	13	2020_07_13	232.566	21.5726	40.7148	0.0774
29.465	34.931	NMP	A	2020	7	July	13	2020_07_13	232.702	21.5723	40.7151	0.0778
29.465	34.931	NMP	A	2020	7	July	13	2020_07_13	232.838	21.5725	40.7153	0.077
29.465	34.931	NMP	A	2020	7	July	13	2020_07_13	232.98	21.5722	40.7159	0.0777
29.465	34.931	NMP	A	2020	7	July	13	2020_07_13	233.16	21.5726	40.7146	0.076
29.465	34.931	NMP	A	2020	7	July	13	2020_07_13	233.333	21.5722	40.7147	0.0762
29.465	34.931	NMP	A	2020	7	July	13	2020_07_13	233.507	21.5717	40.7148	0.0761
29.465	34.931	NMP	A	2020	7	July	13	2020_07_13	233.692	21.5718	40.7147	0.0758
29.465	34.931	NMP	A	2020	7	July	13	2020_07_13	233.884	21.5709	40.7154	0.0759
29.465	34.931	NMP	A	2020	7	July	13	2020_07_13	234.076	21.5707	40.7156	0.0755
29.465	34.931	NMP	A	2020	7	July	13	2020_07_13	234.231	21.5707	40.7157	0.0751
29.465	34.931	NMP	A	2020	7	July	13	2020_07_13	234.398	21.5703	40.7158	0.0747
29.465	34.931	NMP	A	2020	7	July	13	2020_07_13	234.534	21.5705	40.7154	0.0748
29.465	34.931	NMP	A	2020	7	July	13	2020_07_13	234.646	21.5697	40.7162	0.0777
29.465	34.931	NMP	A	2020	7	July	13	2020_07_13	234.733	21.5698	40.7162	0.0778
29.465	34.931	NMP	A	2020	7	July	13	2020_07_13	234.832	21.5698	40.7158	0.0779
29.465	34.931	NMP	A	2020	7	July	13	2020_07_13	234.956	21.5693	40.716	0.0774
29.465	34.931	NMP	A	2020	7	July	13	2020_07_13	235.129	21.5693	40.716	0.0767
29.465	34.931	NMP	A	2020	7	July	13	2020_07_13	235.333	21.5687	40.716	0.0761
29.465	34.931	NMP	A	2020	7	July	13	2020_07_13	235.569	21.5682	40.7139	0.0758
29.465	34.931	NMP	A	2020	7	July	13	2020_07_13	235.797	21.5668	40.7147	0.0761
29.465	34.931	NMP	A	2020	7	July	13	2020_07_13	235.996	21.5646	40.7163	0.0765
29.465	34.931	NMP	A	2020	7	July	13	2020_07_13	236.156	21.5634	40.717	0.075
29.465	34.931	NMP	A	2020	7	July	13	2020_07_13	236.311	21.5624	40.7181	0.0751
29.465	34.931	NMP	A	2020	7	July	13	2020_07_13	236.472	21.5623	40.7183	0.0748
29.465	34.931	NMP	A	2020	7	July	13	2020_07_13	236.602	21.562	40.7185	0.075
29.465	34.931	NMP	A	2020	7	July	13	2020_07_13	236.751	21.5619	40.719	0.0758
29.465	34.931	NMP	A	2020	7	July	13	2020_07_13	236.906	21.5622	40.7185	0.0766
29.465	34.931	NMP	A	2020	7	July	13	2020_07_13	237.042	21.562	40.7188	0.0765
29.465	34.931	NMP	A	2020	7	July	13	2020_07_13	237.209	21.5622	40.7188	0.0759
29.465	34.931	NMP	A	2020	7	July	13	2020_07_13	237.376	21.5623	40.7187	0.0761
29.465	34.931	NMP	A	2020	7	July	13	2020_07_13	237.574	21.562	40.7186	0.0758
29.465	34.931	NMP	A	2020	7	July	13	2020_07_13	237.76	21.5624	40.7185	0.0764
29.465	34.931	NMP	A	2020	7	July	13	2020_07_13	237.921	21.5619	40.7192	0.0767
29.465	34.931	NMP	A	2020	7	July	13	2020_07_13	238.045	21.562	40.7187	0.0765
29.465	34.931	NMP	A	2020	7	July	13	2020_07_13	238.156	21.5619	40.7189	0.0764
29.465	34.931	NMP	A	2020	7	July	13	2020_07_13	238.243	21.5619	40.7187	0.0761
29.465	34.931	NMP	A	2020	7	July	13	2020_07_13	238.342	21.5619	40.7194	0.0762
29.465	34.931	NMP	A	2020	7	July	13	2020_07_13	238.49	21.5619	40.7191	0.0762
29.465	34.931	NMP	A	2020	7	July	13	2020_07_13	238.72	21.5622	40.7187	0.0761
29.465	34.931	NMP	A	2020	7	July	13	2020_07_13	238.973	21.5622	40.7185	0.0761
29.465	34.931	NMP	A	2020	7	July	13	2020_07_13	239.221	21.5618	40.7187	0.0758
29.465	34.931	NMP	A	2020	7	July	13	2020_07_13	239.419	21.562	40.7187	0.0761
29.465	34.931	NMP	A	2020	7	July	13	2020_07_13	239.574	21.5615	40.719	0.0742
29.465	34.931	NMP	A	2020	7	July	13	2020_07_13	239.698	21.562	40.7188	0.0761
29.465	34.931	NMP	A	2020	7	July	13	2020_07_13	239.803	21.5619	40.7191	0.0765
29.465	34.931	NMP	A	2020	7	July	13	2020_07_13	239.902	21.5618	40.7192	0.0756
29.465	34.931	NMP	A	2020	7	July	13	2020_07_13	240.038	21.5624	40.7186	0.0765
29.465	34.931	NMP	A	2020	7	July	13	2020_07_13	240.199	21.5619	40.719	0.077
29.465	34.931	NMP	A	2020	7	July	13	2020_07_13	240.416	21.5622	40.7189	0.0778
29.465	34.931	NMP	A	2020	7	July	13	2020_07_13	240.608	21.5622	40.7183	0.0772
29.465	34.931	NMP	A	2020	7	July	13	2020_07_13	240.794	21.5619	40.7193	0.0777
29.465	34.931	NMP	A	2020	7	July	13	2020_07_13	240.955	21.562	40.7188	0.0748
29.465	34.931	NMP	A	2020	7	July	13	2020_07_13	241.097	21.5619	40.7192	0.0745
29.465	34.931	NMP	A	2020	7	July	13	2020_07_13	241.24	21.5621	40.7189	0.0754
29.465	34.931	NMP	A	2020	7	July	13	2020_07_13	241.37	21.5619	40.7191	0.0748
29.465	34.931	NMP	A	2020	7	July	13	2020_07_13	241.487	21.5619	40.7193	0.0748
29.465	34.931	NMP	A	2020	7	July	13	2020_07_13	241.636	21.5623	40.7189	0.0769
29.465	34.931	NMP	A	2020	7	July	13	2020_07_13	241.772	21.5624	40.719	0.0758
29.465	34.931	NMP	A	2020	7	July	13	2020_07_13	241.927	21.5623	40.7188	0.0761
29.465	34.931	NMP	A	2020	7	July	13	2020_07_13	242.094	21.5624	40.7188	0.0764
29.465	34.931	NMP	A	2020	7	July	13	2020_07_13	242.286	21.5621	40.7193	0.0767
29.465	34.931	NMP	A	2020	7	July	13	2020_07_13	242.503	21.5623	40.7188	0.0771
29.465	34.931	NMP	A	2020	7	July	13	2020_07_13	242.713	21.5624	40.7188	0.0771
29.465	34.931	NMP	A	2020	7	July	13	2020_07_13	242.918	21.5624	40.7189	0.0777
29.465	34.931	NMP	A	2020	7	July	13	2020_07_13	243.109	21.5625	40.7188	0.0763
29.465	34.931	NMP	A	2020	7	July	13	2020_07_13	243.246	21.5623	40.7191	0.0759
29.465	34.931	NMP	A	2020	7	July	13	2020_07_13	243.363	21.5626	40.7191	0.0761
29.465	34.931	NMP	A	2020	7	July	13	2020_07_13	243.468	21.5625	40.719	0.0763
29.465	34.931	NMP	A	2020	7	July	13	2020_07_13	243.598	21.5623	40.7191	0.0763
29.465	34.931	NMP	A	2020	7	July	13	2020_07_13	243.735	21.5625	40.7189	0.078
29.465	34.931	NMP	A	2020	7	July	13	2020_07_13	243.889	21.5624	40.7188	0.0788
29.465	34.931	NMP	A	2020	7	July	13	2020_07_13	244.081	21.5625	40.7187	0.0784
29.465	34.931	NMP	A	2020	7	July	13	2020_07_13	244.242	21.5625	40.7189	0.0781
29.465	34.931	NMP	A	2020	7	July	13	2020_07_13	244.416	21.562	40.7191	0.0758
29.465	34.931	NMP	A	2020	7	July	13	2020_07_13	244.564	21.5627	40.7179	0.0764
29.465	34.931	NMP	A	2020	7	July	13	2020_07_13	244.706	21.562	40.7189	0.0757
29.465	34.931	NMP	A	2020	7	July	13	2020_07_13	244.867	21.5619	40.7191	0.0767
29.465	34.931	NMP	A	2020	7	July	13	2020_07_13	245.022	21.562	40.7191	0.0773
29.465	34.931	NMP	A	2020	7	July	13	2020_07_13	245.196	21.5619	40.719	0.0779
29.465	34.931	NMP	A	2020	7	July	13	2020_07_13	245.375	21.5622	40.7187	0.0775
29.465	34.931	NMP	A	2020	7	July	13	2020_07_13	245.561	21.562	40.7189	0.0768
29.465	34.931	NMP	A	2020	7	July	13	2020_07_13	245.716	21.5617	40.7191	0.077
29.465	34.931	NMP	A	2020	7	July	13	2020_07_13	245.877	21.5619	40.7186	0.0764
29.465	34.931	NMP	A	2020	7	July	13	2020_07_13	246.044	21.5618	40.7191	0.0762
29.465	34.931	NMP	A	2020	7	July	13	2020_07_13	246.211	21.5617	40.7193	0.0761
29.465	34.931	NMP	A	2020	7	July	13	2020_07_13	246.385	21.5616	40.7192	0.0764
29.465	34.931	NMP	A	2020	7	July	13	2020_07_13	246.564	21.5614	40.7184	0.0748
29.465	34.931	NMP	A	2020	7	July	13	2020_07_13	246.731	21.5611	40.7183	0.0748
29.465	34.931	NMP	A	2020	7	July	13	2020_07_13	246.886	21.5604	40.7176	0.0748
29.465	34.931	NMP	A	2020	7	July	13	2020_07_13	247.022	21.5596	40.7178	0.0748
29.465	34.931	NMP	A	2020	7	July	13	2020_07_13	247.14	21.5583	40.7187	0.0768
29.465	34.931	NMP	A	2020	7	July	13	2020_07_13	247.27	21.5572	40.7195	0.0771
29.465	34.931	NMP	A	2020	7	July	13	2020_07_13	247.413	21.557	40.719	0.0767
29.465	34.931	NMP	A	2020	7	July	13	2020_07_13	247.561	21.5564	40.7184	0.0771
29.465	34.931	NMP	A	2020	7	July	13	2020_07_13	247.716	21.5555	40.7188	0.077
29.465	34.931	NMP	A	2020	7	July	13	2020_07_13	247.889	21.5545	40.7196	0.077
29.465	34.931	NMP	A	2020	7	July	13	2020_07_13	248.087	21.5538	40.7192	0.0771
29.465	34.931	NMP	A	2020	7	July	13	2020_07_13	248.273	21.5531	40.72	0.0774
29.465	34.931	NMP	A	2020	7	July	13	2020_07_13	248.465	21.5522	40.7206	0.0768
29.465	34.931	NMP	A	2020	7	July	13	2020_07_13	248.657	21.552	40.7209	0.0744
29.465	34.931	NMP	A	2020	7	July	13	2020_07_13	248.83	21.552	40.7209	0.0745
29.465	34.931	NMP	A	2020	7	July	13	2020_07_13	248.985	21.5517	40.7213	0.075
29.465	34.931	NMP	A	2020	7	July	13	2020_07_13	249.121	21.552	40.7208	0.0742
29.465	34.931	NMP	A	2020	7	July	13	2020_07_13	249.245	21.5519	40.721	0.0732
29.465	34.931	NMP	A	2020	7	July	13	2020_07_13	249.35	21.5518	40.7208	0.0758
29.465	34.931	NMP	A	2020	7	July	13	2020_07_13	249.468	21.552	40.7204	0.0764
29.465	34.931	NMP	A	2020	7	July	13	2020_07_13	249.629	21.5517	40.721	0.076
29.465	34.931	NMP	A	2020	7	July	13	2020_07_13	249.845	21.5517	40.7208	0.0764
29.465	34.931	NMP	A	2020	7	July	13	2020_07_13	250.075	21.5517	40.7209	0.077
29.465	34.931	NMP	A	2020	7	July	13	2020_07_13	250.304	21.5515	40.7206	0.0775
29.465	34.931	NMP	A	2020	7	July	13	2020_07_13	250.471	21.5513	40.7206	0.0765
29.465	34.931	NMP	A	2020	7	July	13	2020_07_13	250.582	21.5509	40.721	0.0774
29.465	34.931	NMP	A	2020	7	July	13	2020_07_13	250.669	21.5509	40.7214	0.0767
29.465	34.931	NMP	A	2020	7	July	13	2020_07_13	250.737	21.551	40.7219	0.0771
29.465	34.931	NMP	A	2020	7	July	13	2020_07_13	250.824	21.5511	40.7224	0.0771
29.465	34.931	NMP	A	2020	7	July	13	2020_07_13	250.972	21.5516	40.7204	0.077
29.465	34.931	NMP	A	2020	7	July	13	2020_07_13	251.177	21.5515	40.7204	0.0769
29.465	34.931	NMP	A	2020	7	July	13	2020_07_13	251.449	21.5511	40.7207	0.078
29.465	34.931	NMP	A	2020	7	July	13	2020_07_13	251.697	21.551	40.7205	0.0787
29.465	34.931	NMP	A	2020	7	July	13	2020_07_13	251.901	21.5502	40.7206	0.0788
29.465	34.931	NMP	A	2020	7	July	13	2020_07_13	252.062	21.5499	40.7208	0.0784
29.465	34.931	NMP	A	2020	7	July	13	2020_07_13	252.18	21.5495	40.7218	0.0774
29.465	34.931	NMP	A	2020	7	July	13	2020_07_13	252.279	21.5496	40.7221	0.077
29.465	34.931	NMP	A	2020	7	July	13	2020_07_13	252.378	21.5501	40.7213	0.0768
29.465	34.931	NMP	A	2020	7	July	13	2020_07_13	252.508	21.5498	40.7216	0.0767
29.465	34.931	NMP	A	2020	7	July	13	2020_07_13	252.693	21.5498	40.722	0.0767
29.465	34.931	NMP	A	2020	7	July	13	2020_07_13	252.879	21.55	40.7212	0.0765
29.465	34.931	NMP	A	2020	7	July	13	2020_07_13	253.09	21.5496	40.7216	0.0768
29.465	34.931	NMP	A	2020	7	July	13	2020_07_13	253.257	21.5497	40.7214	0.0771
29.465	34.931	NMP	A	2020	7	July	13	2020_07_13	253.381	21.5495	40.722	0.0767
29.465	34.931	NMP	A	2020	7	July	13	2020_07_13	253.492	21.5492	40.7217	0.0759
29.465	34.931	NMP	A	2020	7	July	13	2020_07_13	253.597	21.5495	40.7219	0.0758
29.465	34.931	NMP	A	2020	7	July	13	2020_07_13	253.74	21.5496	40.7219	0.0757
29.465	34.931	NMP	A	2020	7	July	13	2020_07_13	253.913	21.5498	40.7214	0.0761
29.465	34.931	NMP	A	2020	7	July	13	2020_07_13	254.13	21.5496	40.7217	0.0771
29.465	34.931	NMP	A	2020	7	July	13	2020_07_13	254.334	21.5494	40.7219	0.0774
29.465	34.931	NMP	A	2020	7	July	13	2020_07_13	254.532	21.5497	40.7219	0.0771
29.465	34.931	NMP	A	2020	7	July	13	2020_07_13	254.699	21.5494	40.7223	0.0774
29.465	34.931	NMP	A	2020	7	July	13	2020_07_13	254.848	21.5494	40.7216	0.076
29.465	34.931	NMP	A	2020	7	July	13	2020_07_13	254.978	21.5499	40.722	0.0752
29.465	34.931	NMP	A	2020	7	July	13	2020_07_13	255.133	21.5497	40.7222	0.0758
29.465	34.931	NMP	A	2020	7	July	13	2020_07_13	255.294	21.55	40.7218	0.0754
29.465	34.931	NMP	A	2020	7	July	13	2020_07_13	255.48	21.5499	40.7222	0.0756
29.465	34.931	NMP	A	2020	7	July	13	2020_07_13	255.659	21.5498	40.7223	0.0772
29.465	34.931	NMP	A	2020	7	July	13	2020_07_13	255.832	21.5501	40.7221	0.0767
29.465	34.931	NMP	A	2020	7	July	13	2020_07_13	255.969	21.55	40.722	0.0766
29.465	34.931	NMP	A	2020	7	July	13	2020_07_13	256.086	21.55	40.7224	0.0761
29.465	34.931	NMP	A	2020	7	July	13	2020_07_13	256.185	21.5501	40.7223	0.0777
29.465	34.931	NMP	A	2020	7	July	13	2020_07_13	256.309	21.5501	40.7224	0.0785
29.465	34.931	NMP	A	2020	7	July	13	2020_07_13	256.458	21.5503	40.7222	0.0778
29.465	34.931	NMP	A	2020	7	July	13	2020_07_13	256.625	21.5502	40.7224	0.078
29.465	34.931	NMP	A	2020	7	July	13	2020_07_13	256.842	21.5503	40.7229	0.0765
29.465	34.931	NMP	A	2020	7	July	13	2020_07_13	257.046	21.5506	40.7227	0.0742
29.465	34.931	NMP	A	2020	7	July	13	2020_07_13	257.238	21.5505	40.7228	0.0739
29.465	34.931	NMP	A	2020	7	July	13	2020_07_13	257.411	21.5506	40.7224	0.0745
29.465	34.931	NMP	A	2020	7	July	13	2020_07_13	257.572	21.5506	40.723	0.0747
29.465	34.931	NMP	A	2020	7	July	13	2020_07_13	257.702	21.5506	40.7226	0.0743
29.465	34.931	NMP	A	2020	7	July	13	2020_07_13	257.832	21.5508	40.7225	0.0745
29.465	34.931	NMP	A	2020	7	July	13	2020_07_13	257.987	21.5503	40.7227	0.0742
29.465	34.931	NMP	A	2020	7	July	13	2020_07_13	258.136	21.5504	40.723	0.0745
29.465	34.931	NMP	A	2020	7	July	13	2020_07_13	258.322	21.5505	40.7229	0.0757
29.465	34.931	NMP	A	2020	7	July	13	2020_07_13	258.495	21.5503	40.723	0.0753
29.465	34.931	NMP	A	2020	7	July	13	2020_07_13	258.681	21.5503	40.7227	0.075
29.465	34.931	NMP	A	2020	7	July	13	2020_07_13	258.848	21.5502	40.7229	0.0756
29.465	34.931	NMP	A	2020	7	July	13	2020_07_13	259.003	21.5502	40.7231	0.076
29.465	34.931	NMP	A	2020	7	July	13	2020_07_13	259.151	21.5502	40.723	0.0766
29.465	34.931	NMP	A	2020	7	July	13	2020_07_13	259.294	21.55	40.723	0.0769
29.465	34.931	NMP	A	2020	7	July	13	2020_07_13	259.436	21.5499	40.723	0.0764
29.465	34.931	NMP	A	2020	7	July	13	2020_07_13	259.579	21.55	40.7231	0.077
29.465	34.931	NMP	A	2020	7	July	13	2020_07_13	259.727	21.5498	40.7232	0.0762
29.465	34.931	NMP	A	2020	7	July	13	2020_07_13	259.87	21.5499	40.7233	0.077
29.465	34.931	NMP	A	2020	7	July	13	2020_07_13	259.993	21.5499	40.7233	0.0771
29.465	34.931	NMP	A	2020	7	July	13	2020_07_13	260.148	21.55	40.7231	0.0767
29.465	34.931	NMP	A	2020	7	July	13	2020_07_13	260.322	21.55	40.7228	0.0755
29.465	34.931	NMP	A	2020	7	July	13	2020_07_13	260.526	21.5498	40.7235	0.0758
29.465	34.931	NMP	A	2020	7	July	13	2020_07_13	260.749	21.55	40.7232	0.0749
29.465	34.931	NMP	A	2020	7	July	13	2020_07_13	260.972	21.5499	40.7232	0.0753
29.465	34.931	NMP	A	2020	7	July	13	2020_07_13	261.17	21.5499	40.7234	0.0753
29.465	34.931	NMP	A	2020	7	July	13	2020_07_13	261.337	21.5501	40.7226	0.0768
29.465	34.931	NMP	A	2020	7	July	13	2020_07_13	261.455	21.5497	40.7234	0.0767
29.465	34.931	NMP	A	2020	7	July	13	2020_07_13	261.541	21.5499	40.7235	0.0764
29.465	34.931	NMP	A	2020	7	July	13	2020_07_13	261.64	21.5499	40.7237	0.0765
29.465	34.931	NMP	A	2020	7	July	13	2020_07_13	261.727	21.5499	40.7235	0.0752
29.465	34.931	NMP	A	2020	7	July	13	2020_07_13	261.87	21.5501	40.7234	0.0753
29.465	34.931	NMP	A	2020	7	July	13	2020_07_13	262.055	21.5503	40.7232	0.0754
29.465	34.931	NMP	A	2020	7	July	13	2020_07_13	262.278	21.5501	40.7233	0.0755
29.465	34.931	NMP	A	2020	7	July	13	2020_07_13	262.489	21.5502	40.7233	0.0757
29.465	34.931	NMP	A	2020	7	July	13	2020_07_13	262.674	21.55	40.723	0.0758
29.465	34.931	NMP	A	2020	7	July	13	2020_07_13	262.835	21.5497	40.7235	0.0756
29.465	34.931	NMP	A	2020	7	July	13	2020_07_13	262.965	21.5498	40.7235	0.0752
29.465	34.931	NMP	A	2020	7	July	13	2020_07_13	263.083	21.5498	40.7235	0.0756
29.465	34.931	NMP	A	2020	7	July	13	2020_07_13	263.213	21.5501	40.7234	0.0752
29.465	34.931	NMP	A	2020	7	July	13	2020_07_13	263.374	21.5499	40.7231	0.0758
29.465	34.931	NMP	A	2020	7	July	13	2020_07_13	263.541	21.5498	40.7233	0.0755
29.465	34.931	NMP	A	2020	7	July	13	2020_07_13	263.745	21.5499	40.7234	0.0755
29.465	34.931	NMP	A	2020	7	July	13	2020_07_13	263.937	21.5497	40.7237	0.0775
29.465	34.931	NMP	A	2020	7	July	13	2020_07_13	264.117	21.5499	40.7233	0.0778
29.465	34.931	NMP	A	2020	7	July	13	2020_07_13	264.278	21.5498	40.7235	0.0777
29.465	34.931	NMP	A	2020	7	July	13	2020_07_13	264.42	21.5497	40.7237	0.0779
29.465	34.931	NMP	A	2020	7	July	13	2020_07_13	264.55	21.5499	40.7231	0.0753
29.465	34.931	NMP	A	2020	7	July	13	2020_07_13	264.687	21.5499	40.7234	0.0756
29.465	34.931	NMP	A	2020	7	July	13	2020_07_13	264.835	21.5497	40.7232	0.0758
29.465	34.931	NMP	A	2020	7	July	13	2020_07_13	264.99	21.5498	40.7235	0.0758
29.465	34.931	NMP	A	2020	7	July	13	2020_07_13	265.151	21.5493	40.7234	0.0752
29.465	34.931	NMP	A	2020	7	July	13	2020_07_13	265.324	21.5494	40.7235	0.0763
29.465	34.931	NMP	A	2020	7	July	13	2020_07_13	265.479	21.5494	40.7235	0.0775
29.465	34.931	NMP	A	2020	7	July	13	2020_07_13	265.634	21.5492	40.7235	0.0762
29.465	34.931	NMP	A	2020	7	July	13	2020_07_13	265.789	21.5493	40.7235	0.0762
29.465	34.931	NMP	A	2020	7	July	13	2020_07_13	265.95	21.5492	40.7237	0.0778
29.465	34.931	NMP	A	2020	7	July	13	2020_07_13	266.123	21.5492	40.724	0.0779
29.465	34.931	NMP	A	2020	7	July	13	2020_07_13	266.297	21.5492	40.7233	0.0771
29.465	34.931	NMP	A	2020	7	July	13	2020_07_13	266.47	21.5491	40.7235	0.0778
29.465	34.931	NMP	A	2020	7	July	13	2020_07_13	266.637	21.5492	40.7238	0.0764
29.465	34.931	NMP	A	2020	7	July	13	2020_07_13	266.798	21.5492	40.7234	0.0771
29.465	34.931	NMP	A	2020	7	July	13	2020_07_13	266.953	21.549	40.7238	0.0766
29.465	34.931	NMP	A	2020	7	July	13	2020_07_13	267.12	21.5492	40.7234	0.0761
29.465	34.931	NMP	A	2020	7	July	13	2020_07_13	267.269	21.5491	40.7238	0.0762
29.465	34.931	NMP	A	2020	7	July	13	2020_07_13	267.424	21.5489	40.7241	0.0745
29.465	34.931	NMP	A	2020	7	July	13	2020_07_13	267.572	21.5492	40.7236	0.0739
29.465	34.931	NMP	A	2020	7	July	13	2020_07_13	267.715	21.5487	40.7242	0.0742
29.465	34.931	NMP	A	2020	7	July	13	2020_07_13	267.857	21.5492	40.7238	0.0742
29.465	34.931	NMP	A	2020	7	July	13	2020_07_13	267.999	21.5492	40.7238	0.0748
29.465	34.931	NMP	A	2020	7	July	13	2020_07_13	268.142	21.5491	40.724	0.0758
29.465	34.931	NMP	A	2020	7	July	13	2020_07_13	268.29	21.5492	40.7236	0.0758
29.465	34.931	NMP	A	2020	7	July	13	2020_07_13	268.47	21.5492	40.7238	0.0754
29.465	34.931	NMP	A	2020	7	July	13	2020_07_13	268.637	21.5489	40.7237	0.0753
29.465	34.931	NMP	A	2020	7	July	13	2020_07_13	268.829	21.5492	40.7238	0.0773
29.465	34.931	NMP	A	2020	7	July	13	2020_07_13	268.984	21.5489	40.7238	0.0764
29.465	34.931	NMP	A	2020	7	July	13	2020_07_13	269.138	21.5489	40.7236	0.0765
29.465	34.931	NMP	A	2020	7	July	13	2020_07_13	269.306	21.5487	40.7239	0.0768
29.465	34.931	NMP	A	2020	7	July	13	2020_07_13	269.442	21.5485	40.7242	0.0746
29.465	34.931	NMP	A	2020	7	July	13	2020_07_13	269.591	21.5489	40.7238	0.0745
29.465	34.931	NMP	A	2020	7	July	13	2020_07_13	269.745	21.5487	40.7242	0.0742
29.465	34.931	NMP	A	2020	7	July	13	2020_07_13	269.931	21.5487	40.7239	0.0738
29.465	34.931	NMP	A	2020	7	July	13	2020_07_13	270.129	21.5487	40.7242	0.0774
29.465	34.931	NMP	A	2020	7	July	13	2020_07_13	270.321	21.5485	40.7239	0.0774
29.465	34.931	NMP	A	2020	7	July	13	2020_07_13	270.501	21.5486	40.7237	0.0777
29.465	34.931	NMP	A	2020	7	July	13	2020_07_13	270.631	21.5488	40.7238	0.0784
29.465	34.931	NMP	A	2020	7	July	13	2020_07_13	270.742	21.5485	40.7242	0.0783
29.465	34.931	NMP	A	2020	7	July	13	2020_07_13	270.847	21.5484	40.7241	0.0765
29.465	34.931	NMP	A	2020	7	July	13	2020_07_13	270.947	21.5487	40.7239	0.0764
29.465	34.931	NMP	A	2020	7	July	13	2020_07_13	271.064	21.5484	40.7245	0.0763
29.465	34.931	NMP	A	2020	7	July	13	2020_07_13	271.213	21.549	40.7243	0.0768
29.465	34.931	NMP	A	2020	7	July	13	2020_07_13	271.386	21.5487	40.7238	0.0768
29.465	34.931	NMP	A	2020	7	July	13	2020_07_13	271.603	21.5487	40.724	0.077
29.465	34.931	NMP	A	2020	7	July	13	2020_07_13	271.795	21.5487	40.7239	0.0761
29.465	34.931	NMP	A	2020	7	July	13	2020_07_13	271.993	21.5484	40.7241	0.076
29.465	34.931	NMP	A	2020	7	July	13	2020_07_13	272.172	21.5486	40.7239	0.0761
29.465	34.931	NMP	A	2020	7	July	13	2020_07_13	272.321	21.5484	40.7245	0.0765
29.465	34.931	NMP	A	2020	7	July	13	2020_07_13	272.47	21.5482	40.7247	0.0767
29.465	34.931	NMP	A	2020	7	July	13	2020_07_13	272.606	21.5486	40.7235	0.0764
29.465	34.931	NMP	A	2020	7	July	13	2020_07_13	272.749	21.5485	40.7245	0.0762
29.465	34.931	NMP	A	2020	7	July	13	2020_07_13	272.891	21.5485	40.7242	0.0764
29.465	34.931	NMP	A	2020	7	July	13	2020_07_13	273.046	21.5487	40.7242	0.0758
29.465	34.931	NMP	A	2020	7	July	13	2020_07_13	273.194	21.5484	40.7244	0.0764
29.465	34.931	NMP	A	2020	7	July	13	2020_07_13	273.349	21.5485	40.7242	0.0768
29.465	34.931	NMP	A	2020	7	July	13	2020_07_13	273.504	21.5487	40.7241	0.0777
29.465	34.931	NMP	A	2020	7	July	13	2020_07_13	273.659	21.5485	40.7244	0.0778
29.465	34.931	NMP	A	2020	7	July	13	2020_07_13	273.82	21.5487	40.724	0.0771
29.465	34.931	NMP	A	2020	7	July	13	2020_07_13	273.999	21.5484	40.7246	0.0781
29.465	34.931	NMP	A	2020	7	July	13	2020_07_13	274.173	21.5482	40.7247	0.0761
29.465	34.931	NMP	A	2020	7	July	13	2020_07_13	274.358	21.5487	40.7242	0.0754
29.465	34.931	NMP	A	2020	7	July	13	2020_07_13	274.513	21.5483	40.7245	0.075
29.465	34.931	NMP	A	2020	7	July	13	2020_07_13	274.656	21.5484	40.7244	0.0752
29.465	34.931	NMP	A	2020	7	July	13	2020_07_13	274.798	21.5485	40.7245	0.0749
29.465	34.931	NMP	A	2020	7	July	13	2020_07_13	274.928	21.5484	40.7248	0.0771
29.465	34.931	NMP	A	2020	7	July	13	2020_07_13	275.046	21.5483	40.7243	0.0774
29.465	34.931	NMP	A	2020	7	July	13	2020_07_13	275.188	21.5485	40.7246	0.0778
29.465	34.931	NMP	A	2020	7	July	13	2020_07_13	275.343	21.5486	40.7247	0.0775
29.465	34.931	NMP	A	2020	7	July	13	2020_07_13	275.522	21.5488	40.7244	0.076
29.465	34.931	NMP	A	2020	7	July	13	2020_07_13	275.714	21.5486	40.7244	0.0761
29.465	34.931	NMP	A	2020	7	July	13	2020_07_13	275.906	21.5485	40.7248	0.0763
29.465	34.931	NMP	A	2020	7	July	13	2020_07_13	276.08	21.5487	40.7244	0.0765
29.465	34.931	NMP	A	2020	7	July	13	2020_07_13	276.247	21.5486	40.7246	0.0754
29.465	34.931	NMP	A	2020	7	July	13	2020_07_13	276.395	21.5487	40.7247	0.0775
29.465	34.931	NMP	A	2020	7	July	13	2020_07_13	276.531	21.5487	40.7247	0.0774
29.465	34.931	NMP	A	2020	7	July	13	2020_07_13	276.649	21.5487	40.7246	0.0777
29.465	34.931	NMP	A	2020	7	July	13	2020_07_13	276.779	21.5488	40.7247	0.0774
29.465	34.931	NMP	A	2020	7	July	13	2020_07_13	276.915	21.5489	40.7243	0.0761
29.465	34.931	NMP	A	2020	7	July	13	2020_07_13	277.064	21.5487	40.7246	0.0767
29.465	34.931	NMP	A	2020	7	July	13	2020_07_13	277.244	21.5489	40.7247	0.076
29.465	34.931	NMP	A	2020	7	July	13	2020_07_13	277.448	21.5488	40.7244	0.0764
29.465	34.931	NMP	A	2020	7	July	13	2020_07_13	277.634	21.5488	40.7247	0.0774
29.465	34.931	NMP	A	2020	7	July	13	2020_07_13	277.807	21.5492	40.7242	0.0771
29.465	34.931	NMP	A	2020	7	July	13	2020_07_13	277.937	21.5486	40.7248	0.0771
29.465	34.931	NMP	A	2020	7	July	13	2020_07_13	278.086	21.5487	40.7246	0.0773
29.465	34.931	NMP	A	2020	7	July	13	2020_07_13	278.228	21.5489	40.7243	0.0776
29.465	34.931	NMP	A	2020	7	July	13	2020_07_13	278.389	21.5487	40.7247	0.0752
29.465	34.931	NMP	A	2020	7	July	13	2020_07_13	278.581	21.549	40.7247	0.0754
29.465	34.931	NMP	A	2020	7	July	13	2020_07_13	278.773	21.5491	40.7247	0.0748
29.465	34.931	NMP	A	2020	7	July	13	2020_07_13	278.983	21.5488	40.7244	0.0751
29.465	34.931	NMP	A	2020	7	July	13	2020_07_13	279.138	21.5491	40.7243	0.0764
29.465	34.931	NMP	A	2020	7	July	13	2020_07_13	279.281	21.549	40.7244	0.076
29.465	34.931	NMP	A	2020	7	July	13	2020_07_13	279.392	21.5487	40.7248	0.0766
29.465	34.931	NMP	A	2020	7	July	13	2020_07_13	279.504	21.549	40.7245	0.0761
29.465	34.931	NMP	A	2020	7	July	13	2020_07_13	279.603	21.5489	40.7246	0.0764
29.465	34.931	NMP	A	2020	7	July	13	2020_07_13	279.751	21.5489	40.7247	0.0761
29.465	34.931	NMP	A	2020	7	July	13	2020_07_13	279.956	21.5491	40.7243	0.0769
29.465	34.931	NMP	A	2020	7	July	13	2020_07_13	280.16	21.5487	40.7246	0.0764
29.465	34.931	NMP	A	2020	7	July	13	2020_07_13	280.377	21.5488	40.7246	0.0767
29.465	34.931	NMP	A	2020	7	July	13	2020_07_13	280.587	21.5487	40.7244	0.0775
29.465	34.931	NMP	A	2020	7	July	13	2020_07_13	280.767	21.5483	40.7249	0.0769
29.465	34.931	NMP	A	2020	7	July	13	2020_07_13	280.934	21.5485	40.7247	0.0776
29.465	34.931	NMP	A	2020	7	July	13	2020_07_13	281.083	21.5485	40.7249	0.0775
29.465	34.931	NMP	A	2020	7	July	13	2020_07_13	281.219	21.5483	40.7251	0.0778
29.465	34.931	NMP	A	2020	7	July	13	2020_07_13	281.343	21.5486	40.7244	0.0777
29.465	34.931	NMP	A	2020	7	July	13	2020_07_13	281.504	21.5485	40.7252	0.078
29.465	34.931	NMP	A	2020	7	July	13	2020_07_13	281.671	21.5482	40.725	0.0769
29.465	34.931	NMP	A	2020	7	July	13	2020_07_13	281.851	21.5484	40.7249	0.0748
29.465	34.931	NMP	A	2020	7	July	13	2020_07_13	282.073	21.5481	40.725	0.0749
29.465	34.931	NMP	A	2020	7	July	13	2020_07_13	282.265	21.5482	40.7246	0.0755
29.465	34.931	NMP	A	2020	7	July	13	2020_07_13	282.47	21.548	40.7252	0.0749
29.465	34.931	NMP	A	2020	7	July	13	2020_07_13	282.631	21.5476	40.7254	0.075
29.465	34.931	NMP	A	2020	7	July	13	2020_07_13	282.779	21.5475	40.7255	0.0755
29.465	34.931	NMP	A	2020	7	July	13	2020_07_13	282.885	21.5477	40.7247	0.0754
29.465	34.931	NMP	A	2020	7	July	13	2020_07_13	283.002	21.5476	40.7254	0.0762
29.465	34.931	NMP	A	2020	7	July	13	2020_07_13	283.114	21.5478	40.725	0.076
29.465	34.931	NMP	A	2020	7	July	13	2020_07_13	283.25	21.5475	40.7253	0.0773
29.465	34.931	NMP	A	2020	7	July	13	2020_07_13	283.436	21.5474	40.7255	0.0777
29.465	34.931	NMP	A	2020	7	July	13	2020_07_13	283.665	21.5478	40.7251	0.0777
29.465	34.931	NMP	A	2020	7	July	13	2020_07_13	283.894	21.5476	40.7254	0.0777
29.465	34.931	NMP	A	2020	7	July	13	2020_07_13	284.111	21.5477	40.7251	0.0761
29.465	34.931	NMP	A	2020	7	July	13	2020_07_13	284.309	21.5477	40.7257	0.075
29.465	34.931	NMP	A	2020	7	July	13	2020_07_13	284.451	21.5474	40.7256	0.075
29.465	34.931	NMP	A	2020	7	July	13	2020_07_13	284.581	21.5476	40.7255	0.0749
29.465	34.931	NMP	A	2020	7	July	13	2020_07_13	284.705	21.5477	40.7253	0.075
29.465	34.931	NMP	A	2020	7	July	13	2020_07_13	284.835	21.5475	40.7257	0.0754
29.465	34.931	NMP	A	2020	7	July	13	2020_07_13	284.99	21.5478	40.7252	0.0746
29.465	34.931	NMP	A	2020	7	July	13	2020_07_13	285.182	21.5477	40.7254	0.0747
29.465	34.931	NMP	A	2020	7	July	13	2020_07_13	285.392	21.5476	40.7256	0.0748
29.465	34.931	NMP	A	2020	7	July	13	2020_07_13	285.603	21.5475	40.7255	0.0774
29.465	34.931	NMP	A	2020	7	July	13	2020_07_13	285.807	21.5474	40.7254	0.0777
29.465	34.931	NMP	A	2020	7	July	13	2020_07_13	285.95	21.5472	40.7256	0.0774
29.465	34.931	NMP	A	2020	7	July	13	2020_07_13	286.098	21.5473	40.7256	0.0774
29.465	34.931	NMP	A	2020	7	July	13	2020_07_13	286.198	21.5472	40.7255	0.0774
29.465	34.931	NMP	A	2020	7	July	13	2020_07_13	286.315	21.5472	40.7256	0.076
29.465	34.931	NMP	A	2020	7	July	13	2020_07_13	286.433	21.5474	40.7258	0.076
29.465	34.931	NMP	A	2020	7	July	13	2020_07_13	286.588	21.5473	40.7254	0.0761
29.465	34.931	NMP	A	2020	7	July	13	2020_07_13	286.749	21.5474	40.7251	0.0761
29.465	34.931	NMP	A	2020	7	July	13	2020_07_13	286.947	21.5475	40.7253	0.0763
29.465	34.931	NMP	A	2020	7	July	13	2020_07_13	287.132	21.5473	40.7253	0.076
29.465	34.931	NMP	A	2020	7	July	13	2020_07_13	287.355	21.5473	40.7256	0.0761
29.465	34.931	NMP	A	2020	7	July	13	2020_07_13	287.56	21.5473	40.7254	0.0768
29.465	34.931	NMP	A	2020	7	July	13	2020_07_13	287.746	21.5471	40.7257	0.0764
29.465	34.931	NMP	A	2020	7	July	13	2020_07_13	287.944	21.5472	40.7259	0.0764
29.465	34.931	NMP	A	2020	7	July	13	2020_07_13	288.117	21.5471	40.7255	0.0761
29.465	34.931	NMP	A	2020	7	July	13	2020_07_13	288.266	21.547	40.726	0.0762
29.465	34.931	NMP	A	2020	7	July	13	2020_07_13	288.377	21.5473	40.7254	0.0758
29.465	34.931	NMP	A	2020	7	July	13	2020_07_13	288.489	21.547	40.7259	0.0775
29.465	34.931	NMP	A	2020	7	July	13	2020_07_13	288.606	21.5467	40.7259	0.0777
29.465	34.931	NMP	A	2020	7	July	13	2020_07_13	288.749	21.547	40.7259	0.0776
29.465	34.931	NMP	A	2020	7	July	13	2020_07_13	288.928	21.5469	40.7258	0.0777
29.465	34.931	NMP	A	2020	7	July	13	2020_07_13	289.139	21.5468	40.7259	0.0747
29.465	34.931	NMP	A	2020	7	July	13	2020_07_13	289.349	21.5467	40.7258	0.0745
29.465	34.931	NMP	A	2020	7	July	13	2020_07_13	289.554	21.5467	40.7253	0.0744
29.465	34.931	NMP	A	2020	7	July	13	2020_07_13	289.715	21.5467	40.7256	0.0752
29.465	34.931	NMP	A	2020	7	July	13	2020_07_13	289.857	21.5466	40.7261	0.0748
29.465	34.931	NMP	A	2020	7	July	13	2020_07_13	289.95	21.5462	40.7264	0.0749
29.465	34.931	NMP	A	2020	7	July	13	2020_07_13	290.043	21.5464	40.7262	0.0745
29.465	34.931	NMP	A	2020	7	July	13	2020_07_13	290.154	21.5466	40.7259	0.0751
[truncated: 12,453 more rows]

## Sheet: TCSPC
	month	August						February						July					November							September
	depth	50	70	90	110	130	IRF	50	70	90	110	130	IRF	70	90	110	130	IRF	25	50	70	90	110	130	IRF	50	70	90	110	130	IRF
time (ps)
0		44	52	25	41	55	3	3	2	2	6	6	3	5	3	2	3	0	2	2	4	1	3	6	4	16	51	31	56	46	4
0.004		81	44	20	39	44	2	1	4	3	6	3	1	2	3	1	5	0	4	1	1	1	2	7	4	19	34	22	53	39	2
0.008		67	65	30	43	44	5	3	3	4	11	9	1	2	3	3	6	0	1	3	4	3	2	10	2	22	44	32	54	40	2
0.012		68	52	25	39	39	1	1	2	1	1	0	1	3	3	1	3	1	3	2	0	1	1	5	1	27	30	39	57	52	4
0.016		68	58	23	43	54	0	1	1	5	6	3	1	6	5	5	2	1	1	2	6	1	5	6	3	13	35	30	40	38	4
0.02		74	73	24	50	46	3	0	2	0	0	6	1	5	2	5	3	1	2	4	3	3	4	9	5	24	50	32	58	47	4
0.024		71	64	26	54	45	3	5	8	8	5	4	5	3	3	6	4	0	2	1	3	0	4	7	6	19	31	25	48	39	3
0.028		76	51	24	51	52	3	3	8	3	5	8	0	3	2	5	5	1	3	1	3	1	1	9	7	21	40	29	47	47	1
0.032		67	50	22	43	58	3	1	4	3	3	3	2	6	1	3	4	0	5	4	1	0	0	3	3	35	41	34	37	48	1
0.036		82	63	25	46	57	2	7	9	6	2	2	0	4	4	3	3	2	1	1	1	1	4	4	2	19	51	23	57	54	0
0.04		58	49	30	55	72	4	4	2	4	3	2	1	4	4	5	2	0	2	2	3	0	1	6	3	19	38	23	45	41	5
0.044		78	62	26	57	52	7	0	3	2	1	3	6	4	3	3	4	0	0	4	4	2	5	7	4	31	53	34	51	46	4
0.048		92	53	34	43	60	2	2	4	2	3	4	1	2	3	4	8	1	3	3	4	4	2	7	2	23	50	27	50	35	4
0.052		60	52	31	43	57	5	3	2	2	4	5	3	4	4	3	1	0	3	4	2	2	1	5	2	21	53	23	45	43	4
0.056		61	65	32	45	47	6	3	4	1	2	2	0	2	7	2	4	0	4	4	2	3	3	8	1	18	47	24	52	43	2
0.06		63	57	40	54	53	5	4	3	1	5	3	5	3	5	0	3	0	0	3	1	4	2	7	7	24	53	24	63	39	5
0.064		66	63	24	44	60	5	3	1	1	3	3	3	8	3	2	7	0	3	2	3	0	4	5	6	21	56	24	58	42	1
0.068		72	61	17	42	43	6	2	7	3	2	3	1	5	1	1	6	0	0	1	2	1	4	4	4	21	58	34	48	50	5
0.072		67	63	27	49	65	5	2	3	3	5	3	2	7	3	5	2	1	1	5	1	3	2	8	3	22	52	39	43	41	3
0.076		76	50	22	43	54	2	3	4	4	6	4	3	4	5	5	6	0	4	2	3	1	4	7	0	23	64	32	59	42	7
0.08		79	57	16	50	52	4	2	4	1	1	3	2	3	6	3	6	1	5	4	7	6	1	3	2	21	68	41	42	33	4
0.084		62	58	27	43	55	3	1	6	2	0	1	3	4	1	6	6	0	0	0	6	2	3	4	5	14	68	31	54	59	3
0.088		53	58	20	41	52	5	5	1	2	5	5	1	2	2	1	8	1	4	3	1	2	0	6	1	28	73	39	62	39	4
0.092		57	46	24	47	58	2	4	1	3	4	2	3	5	3	3	8	1	1	2	6	0	3	7	0	27	91	41	54	44	1
0.096		62	53	31	35	47	4	3	3	2	2	8	5	4	6	5	2	1	2	3	1	0	1	9	7	22	75	45	53	32	3
0.1		52	54	30	54	49	6	2	4	3	7	4	1	4	1	4	4	1	2	1	7	1	3	6	2	25	78	36	62	32	3
0.104		59	55	39	57	55	6	0	3	4	4	2	1	4	3	2	8	0	1	2	3	0	2	7	4	28	96	43	49	33	4
0.108		62	49	35	60	41	1	3	3	4	1	4	0	2	7	1	9	1	1	1	1	0	3	4	1	25	105	42	60	54	1
0.112		57	54	34	61	51	3	2	3	1	2	6	0	3	6	3	6	1	3	6	0	3	1	3	6	15	133	65	48	43	6
0.116		66	53	29	41	58	5	1	1	2	1	5	2	4	3	3	4	0	3	3	1	4	3	8	1	21	128	76	46	51	2
0.12		66	50	15	54	51	3	0	3	5	3	3	3	6	4	1	2	0	3	2	2	2	4	6	2	26	148	76	50	45	3
0.124		61	41	25	40	60	5	2	2	2	6	3	1	4	3	2	4	0	4	0	3	0	3	3	7	33	149	82	54	43	3
0.128		65	41	34	49	58	3	1	6	6	5	4	0	3	5	1	6	2	0	5	3	2	3	3	3	21	169	76	59	42	5
0.132		57	48	34	35	65	3	5	1	1	1	2	0	3	3	3	6	1	2	2	1	4	3	8	2	24	184	105	52	52	1
0.136		64	53	28	55	52	5	2	3	1	3	1	2	5	3	6	7	0	5	4	3	1	6	5	0	35	208	117	58	54	1
0.14		64	46	20	53	40	4	2	4	3	2	1	3	2	4	2	3	0	4	2	6	2	1	5	4	43	193	126	58	55	3
0.144		60	60	16	43	42	4	3	1	2	3	6	0	3	3	5	6	0	1	2	1	2	4	3	1	70	240	137	67	67	2
0.148		55	46	22	36	47	6	3	4	3	2	4	1	7	4	6	3	0	3	2	3	3	1	5	4	68	261	157	58	43	2
0.152		71	54	38	40	54	3	3	5	2	2	4	0	5	2	2	7	0	2	3	2	2	3	4	2	81	258	185	70	49	3
0.156		60	56	26	51	52	4	1	3	1	3	6	0	2	4	4	5	1	0	1	3	1	5	9	1	103	271	216	78	59	7
0.16		51	56	19	39	50	2	0	5	0	1	1	0	1	2	2	8	0	1	5	3	2	1	5	1	136	334	234	69	56	4
0.164		65	50	26	53	57	2	2	5	4	2	4	1	3	5	6	10	0	3	2	4	4	4	4	1	141	353	251	85	64	6
0.168		59	41	25	31	45	7	4	1	1	5	7	0	3	2	2	5	2	0	4	4	1	4	6	0	189	323	286	97	67	8
0.172		41	39	20	41	36	5	2	2	2	2	3	1	6	3	4	5	1	3	2	2	3	7	10	2	249	346	328	106	66	12
0.176		40	47	24	49	61	4	4	3	2	3	1	1	2	7	3	4	0	0	4	3	4	3	8	1	254	398	354	126	72	21
0.18		50	48	21	48	52	2	3	1	5	2	1	2	4	6	3	5	1	1	4	6	1	1	5	2	328	415	351	150	80	20
0.184		59	44	19	33	41	7	0	3	0	3	3	1	6	8	3	7	1	2	1	3	2	3	2	5	349	465	409	166	64	38
0.188		63	53	25	38	34	6	1	1	5	4	4	2	2	1	1	4	0	2	3	3	3	3	4	11	384	457	440	199	92	55
0.192		60	42	10	45	44	5	2	4	1	4	2	2	3	2	4	4	1	3	2	3	3	1	5	4	492	480	463	213	83	61
0.196		56	42	17	54	40	1	6	3	2	1	0	1	3	6	2	5	0	2	5	3	4	2	4	1	542	521	500	238	93	108
0.2		51	50	30	34	46	2	1	3	0	7	3	4	3	4	5	5	1	2	1	3	1	1	3	3	626	550	533	283	129	152
0.204		57	46	26	40	44	7	2	4	5	5	2	2	4	5	3	4	1	2	3	4	1	4	3	5	710	544	562	344	111	215
0.208		41	51	21	39	43	2	3	6	4	4	2	3	3	6	1	3	0	0	3	0	0	4	6	2	826	576	608	344	126	308
0.212		40	46	26	33	35	3	2	1	4	3	4	2	4	4	1	4	0	2	1	6	1	4	11	4	909	609	650	382	167	438
0.216		50	45	25	52	46	1	5	5	2	4	4	2	5	7	0	2	0	5	5	6	3	2	3	4	945	610	692	439	173	560
0.22		49	53	24	35	39	2	6	3	1	2	2	0	4	4	4	3	0	2	2	4	1	2	9	1	1136	698	775	489	211	769
0.224		54	50	17	31	40	5	1	3	4	2	1	0	0	4	4	6	1	0	6	1	0	0	5	5	1260	677	782	523	239	892
0.228		43	57	12	40	35	5	1	5	1	4	1	1	6	3	5	6	0	5	4	3	1	3	9	2	1362	690	866	628	297	1142
0.232		48	47	22	36	36	1	0	1	3	2	4	0	9	5	4	3	1	1	1	4	4	6	9	2	1553	801	943	729	307	1475
0.236		54	47	16	32	35	3	2	5	2	3	4	1	2	4	5	3	0	6	1	2	1	4	8	4	1677	819	984	736	409	1832
0.24		55	47	36	34	42	6	1	5	1	3	2	2	3	4	5	4	0	3	3	2	0	0	5	3	1797	850	1047	823	534	2052
0.244		63	45	19	33	46	1	0	3	4	3	2	1	3	3	5	7	0	3	6	1	0	4	7	4	1944	927	1121	943	633	2455
0.248		50	34	22	44	37	6	3	5	2	4	2	0	5	3	6	5	0	4	4	3	3	2	11	2	2084	987	1144	989	793	2756
0.252		57	53	21	35	48	5	1	0	2	3	5	2	5	4	3	1	0	2	0	2	3	3	3	1	2210	1055	1181	1134	932	3122
0.256		62	38	20	30	33	2	1	1	2	2	0	1	5	1	6	1	0	1	2	4	3	1	2	5	2257	1204	1352	1288	1118	3391
0.26		57	47	19	39	49	2	2	5	1	5	1	5	3	5	1	4	0	3	3	2	1	1	2	1	2371	1243	1395	1358	1251	3902
0.264		58	50	23	45	44	1	0	5	3	1	0	2	5	2	0	5	0	3	1	1	0	1	4	2	2465	1375	1547	1424	1566	4160
0.268		55	46	21	29	37	7	5	2	0	6	2	1	3	2	1	1	0	0	3	2	2	3	8	3	2619	1470	1802	1550	1677	4373
0.272		67	43	22	37	44	3	3	5	1	4	8	1	4	1	2	5	0	0	5	2	2	2	5	2	2618	1673	1991	1727	1951	4766
0.276		50	44	31	38	42	6	1	2	5	3	2	1	4	3	2	1	0	4	2	4	3	3	6	8	2766	1836	2189	1830	2425	5134
0.28		53	37	17	39	42	2	2	3	3	1	1	1	7	3	1	3	0	4	3	0	2	2	5	4	2950	2027	2267	1944	2737	5440
0.284		50	33	18	28	40	1	1	3	1	2	0	0	1	5	3	7	0	2	1	4	2	1	6	2	3077	2197	2524	2075	3085	5802
0.288		38	52	20	37	36	2	1	2	4	6	2	1	2	1	3	3	2	5	1	4	0	2	7	0	3092	2547	2823	2437	3582	6246
0.292		49	42	27	40	39	4	2	3	0	4	0	0	5	3	4	5	1	2	0	2	2	2	2	2	3333	2689	3015	2669	4026	6583
0.296		48	33	27	29	36	1	4	4	0	2	2	3	3	7	4	4	0	2	2	2	1	2	8	5	3634	3019	3350	2790	4388	7137
0.3		47	44	26	31	43	3	2	4	2	4	3	4	5	4	1	6	1	3	2	2	0	9	6	3	3872	3400	3658	3174	5035	7767
0.304		54	32	25	33	30	1	4	3	3	1	0	2	4	0	2	6	0	0	4	1	2	3	3	4	4209	3596	4028	3467	5605	8287
0.308		33	32	25	32	39	3	4	1	5	4	2	1	3	7	1	0	1	3	4	0	3	3	6	1	4502	3850	4320	3886	6296	8682
0.312		52	50	24	33	43	0	2	0	3	1	8	1	3	0	3	2	0	2	3	2	3	10	4	3	4762	4390	4704	4262	6861	9351
0.316		53	29	19	37	38	4	2	1	1	4	4	0	2	2	3	1	0	0	6	5	1	2	5	4	5166	5004	5151	4696	7454	9395
0.32		44	37	23	30	33	6	2	3	4	4	3	1	3	4	1	4	1	1	1	1	2	2	9	2	5443	5148	5630	5255	8150	9873
0.324		58	39	20	37	32	4	0	4	5	4	6	1	5	6	1	6	0	1	2	5	1	3	6	3	6144	5774	6061	5661	8659	10000
0.328		48	41	23	35	42	1	5	2	2	6	5	4	3	5	2	3	0	3	5	3	0	2	11	3	6472	6136	6574	6125	9145	10000
0.332		55	39	21	31	40	2	0	3	1	1	2	0	2	3	1	4	0	2	0	2	2	0	4	2	6991	6686	7024	6579	9426	9790
0.336		49	38	21	41	55	5	2	3	4	4	3	3	2	3	3	3	0	2	2	3	1	2	6	2	7418	7290	7675	7362	9600	9428
0.34		49	40	25	40	52	7	2	1	1	5	4	2	4	1	2	7	0	1	3	4	3	2	6	7	7918	7548	8038	7728	10000	8767
0.344		43	38	27	23	46	0	0	0	2	1	1	2	2	6	0	1	1	1	3	2	4	3	0	2	8290	8139	8490	8394	9863	8450
0.348		51	33	21	31	44	5	4	2	1	1	4	3	1	1	2	2	0	1	0	4	0	1	4	4	8622	8725	9096	8715	9442	7665
0.352		45	40	20	42	44	2	2	2	2	2	5	3	3	3	4	5	0	3	2	4	4	3	9	1	8946	9123	9551	9251	8972	6855
0.356		50	27	18	41	42	10	2	6	0	2	2	2	2	3	3	3	0	3	2	5	2	3	2	3	9322	9331	9716	9615	8561	6120
0.36		55	40	30	39	33	1	3	4	4	5	7	3	4	2	1	3	0	3	0	2	1	2	5	1	9333	9656	9885	9804	8093	5482
0.364		43	29	24	33	40	4	1	4	2	5	1	1	2	1	3	3	1	2	4	3	1	1	9	3	9735	9832	10000	10000	7507	4809
0.368		59	37	28	28	45	1	1	1	6	1	1	2	1	4	4	3	0	3	6	4	1	2	2	4	9582	9991	9799	9801	6850	4285
0.372		51	47	24	30	37	4	3	4	2	5	4	2	3	3	4	1	0	4	1	3	3	1	2	2	9737	10000	9797	9783	6173	3846
0.376		44	29	21	34	42	3	3	4	2	2	3	1	5	0	0	9	0	1	4	5	2	3	6	1	9806	9716	9396	9603	5658	3542
0.38		52	45	20	24	45	1	1	1	3	4	1	4	6	1	1	1	0	1	1	4	1	0	3	3	9907	9674	9269	9290	4951	3241
0.384		50	37	24	28	36	4	2	2	1	1	0	2	5	2	3	2	1	1	2	1	4	1	6	2	10000	9366	8954	8921	4572	3161
0.388		40	32	15	33	39	1	3	3	3	2	2	2	4	4	1	2	2	2	4	3	4	0	9	4	9900	9030	8351	8537	4034	2983
0.392		51	42	17	31	48	4	1	1	4	1	4	0	3	4	3	3	2	4	2	2	1	2	10	4	9770	9020	8141	8336	3600	2756
0.396		47	48	30	28	45	2	1	4	1	2	3	2	1	4	4	3	0	4	2	5	4	2	8	3	9905	8843	7562	7693	3479	2753
0.4		53	43	19	28	44	2	2	2	0	5	2	2	3	5	2	11	0	2	2	1	1	2	5	3	9648	8481	7086	7232	3016	2701
0.404		53	36	17	31	41	4	2	3	2	3	3	3	7	3	3	4	1	0	3	1	2	3	9	3	9562	8199	6867	7032	2854	2724
0.408		43	42	18	28	62	4	2	3	1	2	5	0	2	3	0	6	0	3	5	3	0	4	9	1	9467	7830	6543	6772	2750	2688
0.412		54	45	16	26	47	4	6	4	3	2	0	2	3	5	4	7	0	6	2	2	2	4	4	1	9465	7708	6302	6372	2525	2533
0.416		44	36	25	41	79	3	10	2	4	1	3	2	2	3	7	1	1	4	5	3	3	0	10	1	9318	7578	6062	6025	2394	2472
0.42		50	27	23	32	59	1	2	4	3	2	4	1	1	10	1	2	1	2	5	2	0	6	6	5	9212	7538	5879	5974	2325	2496
0.424		52	39	18	29	67	1	1	4	4	2	0	0	3	4	3	7	0	2	3	4	0	2	6	8	9183	7538	5759	5685	2213	2414
0.428		46	37	17	35	57	0	0	2	2	2	2	2	2	2	4	3	0	3	3	4	3	3	13	6	8978	7214	5537	5445	2181	2472
0.432		67	34	17	41	73	5	4	3	1	2	3	2	2	2	1	7	0	1	4	3	2	6	6	5	8629	7308	5518	5479	2204	2409
0.436		37	40	17	30	86	4	1	2	4	1	5	1	4	2	5	5	0	0	2	4	4	2	4	0	8721	7071	5463	5228	2111	2542
0.44		45	37	29	35	84	4	1	6	2	4	4	2	2	6	4	6	2	5	2	4	1	4	4	3	8652	7045	5191	5199	2000	2394
0.444		37	37	21	25	82	4	3	4	1	4	3	1	6	5	2	4	0	0	1	2	2	3	4	0	8540	7026	5393	5086	2038	2370
0.448		34	56	27	31	97	2	1	3	3	5	4	6	7	4	4	2	0	2	4	3	5	3	6	3	8457	6888	5172	5074	1989	2352
0.452		52	28	29	24	68	5	3	5	4	1	8	2	6	2	4	4	0	2	1	3	5	1	6	4	8293	6851	4978	4867	1944	2345
0.456		46	38	16	36	102	1	4	5	9	4	7	3	9	1	1	3	0	7	2	2	1	5	8	4	8274	6714	5168	4870	1873	2271
0.46		34	46	23	23	102	5	3	7	4	6	12	2	4	3	2	3	0	5	4	5	0	3	9	2	8136	6704	4904	4738	1849	2271
0.464		39	32	25	31	126	3	6	5	5	3	4	1	8	4	5	4	0	3	2	2	1	1	5	3	8080	6731	5063	4687	1827	2237
0.468		46	38	19	22	134	7	1	9	7	5	8	3	6	5	3	4	0	2	1	7	5	3	6	5	7873	6584	4878	4758	1753	2188
0.472		52	43	19	22	143	4	5	3	7	8	6	4	4	1	3	7	0	0	4	1	2	2	7	5	7916	6660	4866	4507	1712	2168
0.476		55	30	19	25	162	3	6	6	7	9	9	1	0	5	2	4	1	2	1	5	2	2	7	2	7442	6620	4755	4401	1729	1982
0.48		46	34	15	27	164	4	4	11	3	17	12	4	3	2	2	8	2	5	1	2	3	2	7	4	7546	6441	4853	4374	1734	2021
0.484		35	34	24	24	189	1	12	13	2	17	6	1	5	4	0	6	0	0	5	4	1	0	5	2	7587	6367	4674	4363	1602	1925
0.488		37	40	14	34	218	3	10	8	11	13	22	2	5	5	0	5	0	1	5	4	1	5	5	3	7407	6356	4646	4392	1625	1862
0.492		54	37	30	19	196	3	3	17	9	12	22	2	5	3	3	6	0	2	3	3	1	3	6	5	7074	6216	4609	4377	1591	1835
0.496		43	28	15	32	234	4	8	11	15	18	21	5	6	2	3	5	1	1	3	1	3	4	5	3	7070	6334	4475	4076	1586	1734
0.5		58	42	19	29	251	1	9	14	14	19	26	6	2	1	6	5	2	2	2	3	3	4	7	1	7017	6082	4451	4103	1550	1713
0.504		50	35	16	26	267	6	18	19	15	15	31	1	6	6	2	4	3	2	2	4	1	3	11	1	6827	6175	4512	4025	1477	1709
0.508		60	39	14	35	326	2	15	22	20	17	32	2	8	5	8	9	2	3	1	4	2	5	3	1	6588	6047	4274	4007	1433	1673
0.512		59	41	22	43	302	3	21	22	17	23	36	2	7	4	7	7	4	0	2	1	3	3	9	3	6747	6003	4306	3951	1425	1644
0.516		57	48	19	47	325	3	14	28	17	36	36	4	6	7	9	8	3	2	3	2	1	2	7	3	6414	5841	4255	3850	1408	1544
0.52		59	47	21	41	347	5	23	24	35	40	44	6	3	7	5	14	4	3	3	0	2	4	4	3	6382	5774	4067	3774	1348	1508
0.524		76	63	24	65	368	1	26	37	47	49	52	1	11	2	6	14	2	2	2	4	3	3	6	1	6280	5820	4199	3792	1292	1469
0.528		78	62	26	65	409	1	31	33	41	36	70	5	9	9	14	12	6	1	3	2	0	0	6	2	6159	5862	3946	3707	1353	1464
0.532		117	67	34	81	376	3	30	37	40	69	83	9	12	9	16	14	5	2	1	3	0	0	0	3	6095	5674	3966	3540	1332	1487
0.536		102	66	34	101	414	2	54	69	53	76	85	19	7	3	22	20	17	1	8	3	1	1	2	1	5866	5666	3936	3688	1369	1377
0.54		114	92	41	100	475	2	51	61	56	87	91	23	5	8	16	24	18	3	3	7	0	6	5	4	5769	5441	3933	3574	1335	1359
0.544		150	88	38	117	459	3	47	68	82	109	133	36	4	8	15	26	30	1	1	2	2	1	4	2	5842	5380	3819	3439	1259	1391
0.548		156	112	45	154	493	7	62	121	83	115	150	45	9	6	18	33	35	6	0	5	4	2	5	1	5671	5418	3685	3450	1300	1329
0.552		193	143	51	161	514	4	70	126	86	142	165	80	13	13	24	29	32	2	3	2	1	1	5	4	5566	5173	3685	3437	1272	1334
0.556		225	149	69	173	532	6	85	154	120	191	177	111	15	10	38	44	41	1	2	2	2	5	3	6	5440	5165	3595	3284	1251	1285
0.56		235	157	73	220	544	8	147	182	150	194	230	166	29	8	39	59	50	5	2	4	1	2	9	4	5305	5161	3500	3274	1204	1279
0.564		261	165	82	256	545	12	150	232	165	241	309	216	21	13	36	72	65	2	4	4	0	0	8	3	5403	5310	3422	3324	1208	1277
0.568		313	210	82	280	570	21	184	294	226	303	343	307	20	17	39	82	87	2	4	1	4	0	6	4	5183	5072	3412	3201	1186	1201
0.572		346	220	75	285	612	20	198	355	255	353	402	358	34	21	60	90	100	3	2	3	4	4	8	4	5204	5037	3395	3176	1253	1195
0.576		410	264	117	300	630	38	264	433	320	441	526	468	37	35	75	112	130	2	2	5	2	0	3	1	5037	5000	3326	3185	1172	1148
0.58		420	285	116	369	590	55	317	502	397	481	558	599	52	23	88	106	126	1	3	1	2	3	6	3	5128	4910	3225	3183	1172	1162
0.584		466	323	153	425	647	61	398	607	478	624	639	856	57	37	100	137	144	2	1	1	2	2	7	2	4914	4645	3170	3050	1153	1139
0.588		506	382	163	498	666	108	498	684	580	738	761	943	72	48	126	172	194	0	2	1	3	3	5	3	4873	4820	2992	3044	1122	1158
0.592		576	413	218	542	761	152	554	873	685	867	840	1210	79	60	131	218	216	4	4	3	0	2	7	4	4709	4653	3067	3056	1023	1165
0.596		668	449	244	622	781	215	707	964	786	1077	1030	1443	92	64	202	239	252	3	3	4	0	2	9	2	4698	4633	3052	2925	1087	1075
0.6		714	535	304	704	792	308	801	1079	929	1148	1135	1681	126	79	198	315	342	2	2	4	2	8	4	2	4555	4642	2905	3004	1106	1070
0.604		786	610	353	816	847	438	888	1221	1062	1272	1283	1877	128	101	218	427	390	1	0	4	0	2	6	5	4484	4434	2929	2892	1024	1069
0.608		902	668	381	845	915	560	1088	1334	1148	1334	1389	2130	168	134	310	458	499	3	6	1	2	3	6	2	4415	4446	2792	2910	1101	1009
0.612		1011	693	422	956	967	769	1218	1564	1254	1539	1595	2311	184	167	387	523	613	4	5	4	3	2	4	3	4395	4462	2818	2858	1070	1024
0.616		1045	852	472	1035	1007	892	1369	1745	1459	1639	1778	2483	225	225	452	653	727	2	1	4	2	5	5	4	4225	4261	2874	2791	1039	1016
0.62		1110	882	584	1117	1069	1142	1554	1807	1571	1840	1839	2678	289	265	568	803	890	1	3	5	2	3	6	4	4273	4243	2737	2724	998	970
0.624		1232	1010	683	1216	1123	1475	1694	2051	1827	2001	2064	2962	365	321	668	988	1015	4	6	5	0	1	7	2	4184	4262	2698	2700	1043	954
0.628		1317	1175	792	1414	1204	1832	1881	2236	2005	2202	2170	3069	454	385	796	1209	1247	1	5	4	4	2	8	4	4280	4095	2613	2723	990	921
0.632		1456	1236	951	1462	1350	2052	2018	2420	2091	2378	2417	3262	473	473	983	1391	1520	1	4	2	0	2	3	3	4055	4132	2628	2625	1023	965
0.636		1591	1322	1083	1524	1498	2455	2175	2495	2315	2595	2636	3393	608	544	1128	1539	1787	3	1	1	3	1	8	3	3995	4102	2571	2752	990	909
0.64		1635	1482	1241	1639	1520	2756	2342	2672	2429	2758	2622	3468	750	667	1258	1700	1871	5	3	4	1	5	8	1	3920	4048	2631	2534	980	853
0.644		1892	1627	1359	1799	1651	3122	2509	2851	2690	3026	2929	3645	795	808	1443	2043	2182	1	5	3	0	2	7	5	3923	3994	2639	2639	985	873
0.648		1940	1765	1648	1993	1773	3391	2738	3129	2797	3112	3173	3922	884	924	1590	2208	2384	4	0	2	0	4	9	4	3796	3845	2379	2559	970	920
0.652		2084	1956	1794	2052	1939	3902	2891	3411	3142	3393	3402	4064	1048	1109	1857	2381	2665	0	2	7	3	2	8	3	3683	3865	2442	2507	906	856
0.656		2270	2010	2030	2239	2195	4160	3175	3523	3255	3504	3405	4074	1256	1202	1939	2573	2827	0	6	4	4	2	4	2	3814	3701	2536	2521	969	819
0.66		2420	2366	2213	2430	2374	4373	3249	3703	3526	3679	3730	4293	1370	1376	2111	2711	3165	2	4	2	3	1	7	4	3707	3785	2451	2444	983	825
0.664		2683	2594	2380	2614	2608	4766	3483	4021	3587	3959	3854	4554	1520	1485	2354	2974	3257	1	4	2	3	2	7	3	3673	3848	2387	2379	906	833
0.668		3011	2799	2636	2938	2879	5134	3650	4109	3791	4075	4152	4812	1681	1683	2516	2979	3439	1	3	1	1	1	11	7	3539	3664	2244	2380	898	764
0.672		3215	3049	3053	3174	3107	5440	3807	4242	4034	4230	4259	4933	1830	1847	2722	3309	3647	1	1	2	1	3	6	2	3527	3652	2395	2382	958	761
0.676		3453	3348	3307	3511	3433	5802	3991	4458	4239	4354	4393	5000	2038	1997	2923	3393	3512	3	4	7	2	2	6	2	3528	3672	2292	2243	890	764
0.68		3861	3676	3632	3772	3869	6246	4251	4605	4347	4561	4446	4975	2238	2170	3014	3475	3757	4	4	1	0	1	4	2	3411	3602	2318	2302	894	782
0.684		4172	4082	3894	4059	4149	6583	4417	4740	4563	4689	4721	4919	2386	2297	3143	3572	3784	2	2	2	4	1	7	4	3255	3446	2250	2310	930	719
0.688		4664	4536	4291	4424	4565	7137	4434	4876	4512	4740	4827	4968	2575	2537	3331	3907	4055	3	2	3	0	2	3	5	3288	3455	2165	2263	852	789
0.692		5051	4935	4712	4796	5031	7767	4614	4845	4724	4811	4802	4688	2635	2743	3605	4074	4182	2	5	2	0	1	7	0	3346	3449	2114	2194	820	719
0.696		5405	5297	5229	5276	5461	8287	4780	5000	4816	4931	5000	4329	2960	2882	3809	4163	4261	0	2	2	0	2	5	6	3263	3383	2034	2268	786	657
0.7		5911	5694	5640	5705	5930	8682	4834	4951	4932	5000	4915	4105	3106	3098	4003	4411	4539	0	3	1	1	3	6	5	3300	3397	2115	2193	854	650
0.704		6297	6165	6050	6197	6677	9351	4797	4945	4944	4987	4795	3983	3316	3273	4131	4627	4747	3	8	1	3	5	10	2	3193	3324	2027	2180	835	663
0.708		6824	6630	6425	6598	7050	9395	4959	4907	4887	4914	4835	3540	3489	3449	4335	4821	4729	4	2	4	1	5	6	2	3034	3288	2073	2134	791	639
0.712		7043	7038	6894	6951	7438	9873	4944	4999	4958	4966	4865	3249	3661	3763	4469	4799	4742	1	3	1	1	3	8	3	3180	3272	2020	2103	801	629
0.716		7581	7554	7302	7595	8074	10000	4848	4814	5000	4888	4844	3025	3832	4011	4648	4979	4883	1	5	2	3	3	4	6	3104	3174	1983	2097	827	594
0.72		8156	8050	7724	7920	8490	10000	4900	4893	4837	4896	4886	2668	4094	4094	4787	5000	5000	3	3	4	2	0	2	4	2958	3250	1998	2059	832	630
0.724		8446	8462	8273	8357	8862	9790	4775	4755	4835	4847	4925	2433	4176	4201	4916	4970	4923	0	2	4	3	2	11	1	2957	3180	1977	2054	786	576
0.728		8860	8568	8559	8666	9388	9428	5000	4901	4856	4857	4794	2146	4430	4396	4997	4783	4853	2	2	2	0	2	9	5	2943	3073	1852	2041	790	607
0.732		9230	9098	8778	8910	9353	8767	4908	4746	4712	4778	4715	1931	4460	4523	5000	4780	4635	0	8	4	2	5	6	2	2886	3094	1964	2007	872	587
0.736		9344	9484	9324	9378	9912	8450	4825	4717	4765	4795	4686	1960	4704	4527	4986	4735	4528	1	4	3	2	0	6	3	2864	3088	1803	2005	709	523
0.74		9689	9551	9253	9411	9913	7665	4754	4752	4774	4659	4508	1745	4765	4816	4962	4552	4187	1	5	4	0	4	6	3	2840	2966	1803	2016	810	583
0.744		9690	9831	9583	9709	9994	6855	4755	4628	4690	4648	4499	1721	4869	4852	4769	4266	3902	2	3	3	0	2	6	1	2750	2915	1709	2001	716	583
0.748		9924	9828	9716	9837	10000	6120	4798	4467	4546	4585	4492	1641	4827	4875	4724	4107	3648	1	1	5	2	5	8	7	2561	2969	1736	1928	777	506
0.752		9938	9836	9780	9942	9814	5482	4660	4548	4528	4535	4486	1528	4729	4887	4712	3968	3244	5	2	5	4	4	6	2	2694	2971	1706	1945	769	497
0.756		9855	9945	9923	10000	9660	4809	4629	4445	4525	4447	4327	1574	4823	4884	4423	3858	2940	2	6	1	2	2	6	2	2595	2914	1739	1915	783	500
0.76		9979	10000	9917	9866	9398	4285	4702	4329	4489	4477	4308	1433	4905	5000	4413	3535	2694	3	5	4	0	3	11	3	2563	2836	1751	1826	703	503
0.764		10000	9992	9793	9891	9129	3846	4386	4344	4334	4311	4322	1404	5000	4935	4263	3582	2424	2	3	4	3	8	6	4	2597	2897	1688	1911	743	504
0.768		9955	9762	9955	9752	8726	3542	4440	4259	4275	4371	4397	1441	4934	4907	4099	3464	2303	0	2	0	2	0	6	3	2551	2834	1735	1803	734	512
0.772		9885	9956	9902	9491	8230	3241	4360	4123	4200	4278	4157	1412	4803	4803	4191	3402	2057	0	4	0	1	2	10	2	2509	2735	1624	1846	767	447
0.776		9758	9646	10000	9288	7975	3161	4126	4028	4200	4332	4162	1411	4802	4673	4095	3168	1959	1	3	0	2	3	5	2	2579	2772	1708	1739	747	469
0.78		9719	9674	9802	9291	7741	2983	4158	4031	4223	4261	3943	1395	4722	4736	4023	3220	1716	2	4	2	3	1	10	3	2422	2632	1645	1810	673	442
0.784		9828	9410	9867	9283	7252	2756	4207	3861	4090	4063	3908	1369	4761	4852	3873	3199	1620	3	3	5	1	2	6	1	2337	2731	1539	1760	720	451
0.788		9467	9187	9877	9193	6914	2753	4051	3883	4021	4152	3989	1350	4761	4627	3896	3100	1575	2	4	6	2	2	4	1	2407	2669	1537	1818	728	453
0.792		9529	9128	9705	8935	6505	2701	3982	3905	4037	4096	3891	1379	4645	4723	3937	3125	1520	3	3	1	5	1	4	2	2323	2688	1614	1647	665	383
0.796		9566	9168	9695	9025	6435	2724	3867	3973	3987	4006	3836	1431	4575	4556	3884	3073	1402	1	4	4	4	4	9	5	2369	2495	1479	1728	680	410
0.8		9162	8992	9662	8755	6094	2688	3815	3711	3926	3855	3690	1314	4480	4589	3699	3157	1481	1	3	4	3	1	5	2	2374	2648	1516	1711	698	394
0.804		9205	8768	9649	8672	5785	2533	3938	3752	3812	3880	3749	1368	4499	4777	3727	3063	1408	1	6	4	1	5	6	5	2275	2587	1497	1594	711	412
0.808		9042	8791	9388	8572	5732	2472	3823	3698	3789	3795	3638	1248	4520	4475	3787	3046	1450	3	3	1	1	4	4	5	2234	2588	1471	1615	693	367
0.812		9205	8626	9337	8348	5480	2496	3712	3544	3767	3761	3623	1254	4418	4498	3567	3096	1364	1	2	2	2	1	8	4	2369	2494	1495	1648	641	409
0.816		9037	8460	9416	8261	5339	2414	3645	3538	3681	3749	3461	1284	4468	4276	3684	2986	1317	5	3	3	0	2	10	5	2217	2487	1419	1665	626	386
0.82		8886	8439	9320	8254	5263	2472	3611	3522	3653	3780	3652	1177	4502	4394	3669	3015	1371	4	2	3	5	2	7	1	2132	2471	1457	1634	649	349
0.824		8993	8172	9120	8227	5171	2409	3607	3429	3653	3641	3410	1264	4451	4342	3615	2969	1322	1	2	2	0	2	4	4	2149	2443	1441	1560	617	351
0.828		8693	8196	9054	8161	5039	2542	3600	3423	3484	3630	3376	1225	4337	4095	3623	2990	1250	1	3	0	3	2	5	2	2185	2389	1422	1638	690	361
0.832		8823	7974	8873	7840	5001	2394	3509	3443	3549	3573	3323	1242	4233	4214	3503	3031	1270	0	5	2	2	2	3	5	2146	2370	1395	1563	650	335
0.836		8522	7956	8890	7949	4808	2370	3454	3260	3225	3529	3401	1152	4295	4232	3487	2897	1290	1	3	3	1	0	7	3	2129	2322	1349	1564	627	340
0.84		8510	7961	8670	7772	4795	2352	3345	3177	3401	3489	3299	1140	4343	4061	3335	2942	1244	3	1	4	3	3	7	2	2047	2299	1238	1530	610	336
0.844		8337	7879	8693	7624	4711	2345	3312	3316	3211	3461	3213	1157	4174	4068	3374	2869	1291	1	4	4	4	2	5	2	1966	2257	1417	1511	665	354
0.848		8343	7760	8704	7489	4514	2271	3167	3105	3234	3349	3141	1146	4093	4100	3382	2953	1280	2	3	2	4	3	2	4	2046	2274	1371	1472	617	330
0.852		8054	7527	8419	7471	4569	2271	3209	3074	3242	3500	3108	1081	4205	4002	3408	2946	1224	5	1	3	2	1	8	1	2045	2317	1338	1540	602	323
0.856		8089	7453	8320	7240	4487	2237	3193	3030	3256	3364	3090	1109	4163	4063	3236	2775	1236	1	2	2	0	4	5	2	1979	2295	1324	1467	607	323
0.86		7907	7450	8119	7312	4500	2188	3124	2989	3081	3205	3038	1113	4096	3847	3366	2789	1191	3	1	4	0	1	4	2	1967	2246	1320	1508	676	315
0.864		7847	7301	8121	7045	4474	2168	3040	2921	3130	3262	3039	1109	4204	3787	3144	2777	1205	0	1	3	0	3	4	3	1932	2147	1242	1426	617	280
0.868		7891	7376	8085	7089	4372	1982	3035	3046	3005	3231	3008	1037	4115	3921	3173	2710	1178	3	6	3	1	1	10	0	1943	2140	1184	1409	584	281
0.872		7776	7151	7975	6856	4224	2021	2963	2937	2933	3171	2843	1033	4078	3745	3180	2679	1111	2	4	6	1	0	6	6	1939	2185	1191	1449	579	282
0.876		7401	7035	7790	6833	4360	1925	2903	2897	3074	3070	2913	1067	3866	3757	3130	2714	1148	3	1	3	0	1	10	5	1853	2168	1248	1480	657	273
0.88		7622	6682	7701	6705	4097	1862	2872	2783	2941	3039	2879	990	4065	3620	3073	2740	1059	2	1	4	2	0	9	1	1843	2183	1154	1400	571	230
0.884		7442	6746	7843	6690	4090	1835	2812	2836	2895	3027	2857	1008	3952	3598	3109	2625	1045	7	1	2	2	1	7	2	1827	2099	1167	1397	573	275
0.888		7216	6681	7618	6474	4068	1734	2741	2674	2950	2985	2881	948	3790	3510	2951	2539	1069	3	6	3	4	5	9	2	1733	2182	1235	1406	581	235
0.892		7151	6455	7420	6516	3986	1713	2788	2643	2782	3016	2830	990	3798	3560	2909	2664	1125	0	2	5	4	1	9	0	1752	2140	1163	1286	586	284
0.896		7062	6545	7336	6389	3847	1709	2770	2590	2809	2968	2747	907	3902	3510	2894	2540	1001	0	2	3	2	2	2	3	1785	2038	1178	1363	565	219
0.9		6941	6383	7459	6320	3928	1673	2711	2632	2681	2849	2625	875	3891	3454	2941	2514	1075	0	2	8	4	2	2	1	1758	2043	1130	1308	584	243
0.904		6979	6224	7211	6270	3795	1644	2639	2606	2669	2878	2697	946	3717	3290	2712	2418	995	4	2	5	0	1	6	3	1778	2066	1137	1403	604	254
0.908		6868	6150	7166	6120	3945	1544	2693	2517	2574	2907	2598	855	3669	3396	2829	2312	954	3	2	2	2	2	5	3	1732	2015	1138	1350	568	222
0.912		6578	6077	6906	5990	3816	1508	2633	2552	2605	2789	2678	799	3793	3301	2854	2325	960	2	2	6	2	3	4	2	1649	2159	1105	1285	587	233
0.916		6766	6008	6884	5876	3730	1469	2601	2408	2631	2755	2597	875	3621	3201	2749	2259	1026	2	8	5	2	1	7	4	1734	1957	1024	1224	558	235
0.92		6587	5867	6912	5899	3687	1464	2540	2530	2481	2787	2551	831	3673	3197	2729	2266	980	0	3	4	3	1	7	2	1671	1956	1101	1332	622	253
0.924		6360	5800	6667	5762	3673	1487	2553	2479	2608	2701	2547	835	3500	3301	2621	2277	958	2	4	2	1	2	5	3	1595	1900	1061	1245	585	221
0.928		6237	5854	6636	5477	3567	1377	2460	2379	2427	2691	2402	834	3493	3162	2610	2251	903	2	2	3	3	2	4	3	1647	1944	1045	1307	574	222
0.932		6374	5711	6530	5720	3521	1359	2325	2427	2346	2783	2367	795	3544	2984	2578	2250	909	3	2	5	2	2	10	1	1661	1885	1030	1204	548	198
0.936		6056	5475	6516	5528	3477	1391	2476	2382	2406	2626	2416	777	3460	2993	2594	2182	924	2	4	4	2	4	1	3	1582	1886	1005	1250	544	210
0.94		6202	5514	6344	5377	3486	1329	2369	2363	2396	2692	2274	781	3481	3051	2535	2262	888	0	0	6	2	6	7	0	1562	1909	1042	1220	530	204
0.944		5989	5354	6278	5319	3467	1334	2292	2325	2344	2557	2433	774	3383	2903	2588	2205	880	6	2	4	0	2	8	4	1582	1848	1028	1178	538	191
0.948		5898	5298	6143	5310	3400	1285	2290	2246	2288	2576	2332	757	3364	3073	2573	2153	829	3	3	2	2	3	10	5	1527	1769	969	1216	537	175
0.952		5899	5312	6265	5163	3308	1279	2324	2280	2309	2559	2349	754	3377	2969	2434	2030	841	4	6	3	1	2	4	0	1529	1815	988	1201	584	184
0.956		5696	5089	6126	4958	3291	1277	2268	2140	2229	2569	2281	734	3383	2790	2499	2075	786	2	5	2	0	2	6	5	1606	1823	1035	1205	532	176
0.96		5836	5054	5960	5121	3244	1201	2238	2132	2127	2606	2280	651	3223	2909	2442	2030	809	5	0	2	2	2	5	3	1471	1730	991	1219	546	198
0.964		5679	5067	6004	5037	3221	1195	2187	2038	2195	2478	2224	724	3255	2739	2336	1958	786	6	1	5	1	0	5	2	1543	1843	942	1164	545	166
0.968		5611	5092	5982	4767	3177	1148	2189	2085	2186	2393	2379	687	3380	2795	2302	1976	813	1	4	3	5	2	7	3	1600	1718	962	1153	542	176
0.972		5458	4828	5811	4795	3111	1162	2142	2024	2198	2431	2149	668	3159	2690	2274	1955	752	2	4	7	1	2	5	3	1453	1695	950	1194	526	150
0.976		5477	4938	5721	4850	3060	1139	2021	2075	1977	2457	2165	667	3289	2569	2267	1989	760	0	2	1	0	2	9	8	1445	1768	970	1161	571	203
0.98		5388	4788	5760	4673	3055	1158	2170	1975	2132	2487	2137	656	3333	2584	2328	1944	766	3	6	4	0	5	5	6	1443	1676	966	1147	486	160
0.984		5385	4676	5709	4572	2954	1165	2108	1994	2001	2402	2056	595	3186	2593	2262	1881	732	4	3	5	2	3	9	1	1454	1795	955	1156	558	174
0.988		5178	4686	5635	4508	3050	1075	2025	2018	2041	2337	2161	613	3205	2573	2199	1887	723	2	6	1	1	4	9	1	1453	1632	913	1078	514	173
0.992		5157	4637	5440	4571	2902	1070	2020	1938	1956	2382	2099	561	3095	2549	2191	1838	629	7	1	3	1	3	4	2	1349	1685	899	1095	492	149
0.996		4903	4443	5349	4458	2905	1069	2039	1980	2014	2296	2069	598	3131	2607	2213	1916	716	1	1	2	4	3	9	3	1404	1644	918	1107	511	152
1		5019	4464	5275	4493	2844	1009	1881	1880	1979	2333	2038	564	3014	2404	2146	1782	660	2	1	3	2	5	5	0	1421	1694	922	1084	547	157
1.004		5001	4304	5303	4282	2751	1024	1942	1794	2008	2277	2022	564	3080	2431	2028	1788	677	2	1	2	2	2	4	4	1365	1625	845	1109	523	166
1.008		4780	4292	5295	4170	2873	1016	1911	1845	1973	2243	1946	574	3061	2375	2115	1886	614	2	3	5	2	3	5	1	1373	1674	900	1071	523	157
1.012		4927	4240	5198	4206	2763	970	1889	1857	2027	2213	1890	568	2953	2349	2046	1791	628	2	3	4	1	5	6	0	1312	1632	808	1075	508	141
1.016		4893	4149	5086	4251	2660	954	1845	1935	2000	2212	1938	534	2987	2367	2064	1661	576	4	4	0	1	5	3	4	1258	1673	844	1020	526	147
1.02		4795	4192	4941	4164	2810	921	1853	1845	1957	2240	1903	521	2991	2284	1987	1673	594	2	3	1	1	8	9	5	1331	1576	803	1017	459	132
1.024		4717	4114	5037	4135	2637	965	1841	1758	1801	2138	1889	517	2854	2250	1918	1693	623	2	2	5	4	3	4	1	1315	1606	803	1091	473	153
1.028		4555	4103	4927	4075	2562	909	1824	1803	1904	2098	1886	515	3013	2271	1968	1559	572	2	0	6	2	1	11	4	1333	1648	853	1071	540	123
1.032		4619	3957	4942	3920	2488	853	1769	1732	1837	2103	1872	473	2930	2287	1938	1696	531	4	4	2	0	1	4	6	1297	1570	827	985	483	109
1.036		4473	3877	4863	3911	2563	873	1812	1770	1763	2159	1825	519	2910	2342	1927	1603	554	1	2	4	1	5	10	3	1225	1575	840	991	531	111
1.04		4454	3953	4613	3830	2524	920	1815	1720	1808	2084	1798	485	2849	2135	1796	1635	558	2	4	5	2	3	4	3	1336	1491	791	1001	539	126
1.044		4540	3839	4750	3780	2476	856	1748	1691	1779	2067	1795	473	2895	2116	1853	1647	526	0	4	6	3	4	8	3	1256	1551	816	1035	509	135
1.048		4426	3745	4753	3710	2511	819	1692	1756	1752	2064	1760	473	2875	2061	1871	1687	566	3	5	3	0	2	8	1	1315	1574	826	983	501	140
1.052		4383	3821	4643	3678	2367	825	1697	1639	1764	1999	1831	430	2763	2030	1730	1606	522	2	3	5	1	3	11	3	1178	1499	791	1046	484	109
1.056		4329	3749	4696	3708	2346	833	1669	1654	1753	2006	1822	437	2835	2035	1750	1581	557	4	4	3	4	8	5	3	1216	1437	786	928	447	125
1.06		4229	3839	4485	3617	2383	764	1643	1638	1709	1967	1828	437	2716	2036	1826	1537	462	1	7	6	1	4	4	2	1230	1500	777	981	473	118
1.064		4212	3613	4572	3660	2247	761	1622	1616	1732	2145	1699	421	2775	2048	1719	1572	487	2	2	2	3	1	8	3	1204	1454	722	927	484	116
1.068		4243	3651	4381	3496	2127	764	1713	1554	1661	2045	1712	424	2757	2100	1703	1506	468	3	5	2	0	3	9	4	1199	1489	721	934	461	136
1.072		4105	3636	4439	3566	2283	782	1646	1569	1732	2080	1709	406	2778	1980	1700	1529	434	2	3	6	2	2	12	4	1149	1434	727	971	442	115
1.076		4112	3564	4335	3488	2173	719	1699	1610	1680	1962	1731	391	2710	1968	1715	1477	490	3	3	4	1	3	10	1	1169	1422	805	934	440	92
1.08		4006	3493	4187	3419	2154	789	1627	1602	1657	1899	1641	414	2692	1908	1649	1448	477	1	2	2	3	4	6	4	1175	1465	711	974	480	101
1.084		4125	3310	4357	3398	2221	719	1618	1557	1683	2045	1804	358	2622	2006	1675	1393	420	1	1	2	5	1	9	4	1189	1451	743	973	457	108
1.088		4042	3349	4219	3300	2125	657	1582	1515	1607	1919	1591	366	2663	1896	1625	1482	447	2	6	2	0	4	9	0	1165	1411	725	986	466	93
1.092		4010	3339	4178	3249	2119	650	1593	1542	1599	1897	1666	347	2653	1969	1692	1443	411	2	2	3	1	5	9	2	1171	1416	682	900	451	110
1.096		3998	3423	4132	3189	2083	663	1519	1558	1593	2006	1598	355	2624	1879	1587	1462	444	1	3	3	4	2	15	4	1087	1467	737	902	447	96
1.1		3905	3283	4128	3249	2120	639	1499	1526	1543	1925	1712	377	2580	1817	1606	1369	389	3	1	0	2	1	6	1	1167	1434	702	966	455	102
1.104		3904	3168	4018	3222	1919	629	1484	1438	1546	1822	1615	332	2611	1807	1606	1367	390	3	3	2	2	2	6	6	1108	1410	709	881	446	101
1.108		3898	3164	3954	3108	1941	594	1470	1384	1546	1949	1642	356	2518	1796	1541	1336	394	3	2	3	0	2	4	2	1108	1385	685	995	455	97
1.112		3801	3211	4007	3036	1984	630	1504	1504	1600	1827	1479	338	2538	1695	1520	1343	387	3	1	6	2	1	9	3	1071	1324	684	809	473	89
1.116		3657	3058	3996	3047	2006	576	1470	1480	1510	1810	1583	344	2562	1796	1492	1310	370	6	2	0	0	1	10	3	1143	1326	663	927	435	84
1.12		3778	3043	3848	2981	1992	607	1441	1409	1470	1853	1554	312	2577	1710	1497	1314	389	1	4	2	2	4	4	3	1020	1342	651	926	440	88
1.124		3674	3022	3883	3041	1849	587	1452	1406	1444	1796	1553	331	2543	1718	1458	1328	355	2	1	2	1	1	8	3	1068	1375	678	926	467	97
1.128		3709	3021	3755	2998	1839	523	1401	1409	1486	1821	1503	324	2473	1649	1450	1309	355	3	2	3	3	4	8	2	1120	1323	643	841	449	82
1.132		3715	2987	3860	2909	1801	583	1449	1404	1461	1749	1560	296	2553	1662	1487	1248	354	1	6	1	4	4	3	1	1093	1329	622	863	438	77
1.136		3628	2927	3843	2885	1820	583	1453	1394	1435	1789	1507	332	2412	1701	1448	1299	384	2	2	3	0	6	5	3	1053	1318	659	891	431	106
1.14		3630	2952	3681	2750	1839	506	1398	1415	1410	1782	1471	286	2486	1682	1475	1269	350	8	3	3	2	6	9	5	1029	1346	636	875	444	74
1.144		3619	2887	3674	2809	1816	497	1305	1336	1448	1719	1459	311	2411	1570	1467	1239	349	1	2	2	1	3	8	1	1070	1308	623	840	427	79
1.148		3539	2855	3651	2793	1767	500	1390	1321	1411	1724	1541	257	2468	1637	1387	1184	293	3	3	7	2	3	10	7	1088	1390	640	824	458	73
1.152		3442	2911	3524	2646	1807	503	1316	1362	1334	1676	1443	275	2413	1555	1376	1310	310	2	5	2	3	5	7	0	1007	1276	629	810	426	76
1.156		3352	2784	3595	2581	1708	504	1393	1331	1381	1707	1509	288	2432	1644	1394	1210	326	2	3	2	3	4	6	5	1004	1276	630	839	429	74
1.16		3432	2701	3386	2735	1689	512	1324	1295	1361	1703	1412	305	2380	1579	1357	1167	294	5	4	4	3	5	7	4	1015	1285	612	839	440	76
1.164		3445	2798	3557	2636	1666	447	1271	1306	1310	1737	1407	263	2362	1510	1365	1196	288	4	3	3	0	0	9	4	941	1263	651	812	478	67
1.168		3420	2649	3468	2649	1698	469	1321	1250	1350	1616	1471	249	2373	1518	1298	1242	275	2	1	3	0	3	4	3	1004	1251	591	833	432	66
1.172		3374	2594	3466	2538	1663	442	1310	1317	1360	1601	1454	243	2351	1520	1336	1180	240	3	1	3	1	2	6	3	993	1235	622	801	416	69
1.176		3366	2547	3481	2494	1583	451	1265	1251	1346	1676	1432	226	2294	1532	1347	1139	282	0	4	3	2	3	5	3	988	1276	605	799	449	51
1.18		3366	2641	3388	2522	1613	453	1330	1319	1353	1594	1427	243	2279	1513	1298	1207	298	2	1	5	0	1	9	8	992	1281	623	838	392	74
1.184		3334	2602	3333	2499	1590	383	1285	1324	1377	1668	1382	231	2323	1456	1312	1108	329	3	6	3	2	2	9	3	953	1212	666	780	426	58
1.188		3286	2492	3386	2536	1632	410	1235	1223	1229	1626	1373	236	2315	1448	1260	1189	290	1	2	7	4	3	10	0	907	1212	571	797	440	56
1.192		3286	2516	3324	2427	1544	394	1319	1286	1311	1654	1362	230	2299	1388	1297	1139	271	2	3	2	3	0	6	6	961	1238	571	825	424	67
1.196		3333	2505	3201	2384	1493	412	1232	1249	1277	1652	1327	202	2253	1458	1218	1071	262	4	3	2	0	4	3	6	886	1236	559	783	436	56
1.2		3146	2499	3273	2389	1574	367	1235	1269	1312	1576	1304	210	2305	1333	1257	1097	266	3	3	7	1	2	6	2	927	1203	597	753	417	77
1.204		3267	2505	3197	2366	1514	409	1262	1231	1316	1610	1260	195	2242	1427	1265	1067	239	3	5	5	2	1	4	2	932	1225	554	759	421	52
1.208		3159	2440	3206	2325	1471	386	1272	1194	1317	1608	1368	192	2169	1345	1202	1072	251	4	4	3	0	5	13	2	917	1209	547	819	417	60
1.212		3067	2389	3227	2277	1426	349	1212	1172	1278	1591	1350	209	2292	1326	1189	1059	241	5	3	6	1	4	6	3	933	1174	556	722	441	48
1.216		3171	2451	3181	2214	1473	351	1144	1219	1238	1568	1389	199	2273	1363	1171	1102	232	2	3	4	1	0	8	2	890	1152	559	768	447	56
1.22		3143	2321	3120	2171	1434	361	1213	1213	1226	1569	1327	201	2181	1361	1130	1106	244	4	1	4	2	4	5	6	920	1217	524	745	366	64
1.224		3017	2264	3140	2279	1486	335	1189	1240	1217	1511	1299	201	2181	1406	1221	1050	214	1	5	3	0	4	8	7	912	1183	515	794	451	52
1.228		3072	2362	3069	2262	1471	340	1181	1178	1272	1621	1250	178	2241	1307	1246	1104	227	3	1	0	3	0	12	2	903	1275	514	751	405	43
1.232		2994	2275	3021	2304	1444	336	1187	1178	1146	1492	1225	209	2118	1254	1144	1012	220	2	3	5	1	2	8	2	853	1133	504	794	387	55
1.236		3066	2203	2937	2188	1418	354	1049	1176	1216	1502	1195	175	2192	1277	1127	996	206	1	0	6	1	2	10	5	930	1160	549	724	424	55
1.24		2923	2203	3014	2064	1430	330	1143	1138	1162	1463	1291	197	2153	1256	1109	1079	239	4	3	1	3	3	8	6	862	1092	533	759	410	54
1.244		2931	2270	3041	2076	1389	323	1046	1097	1184	1534	1235	157	2101	1243	1117	1050	189	4	2	1	2	3	5	5	920	1154	543	787	355	45
1.248		2936	2184	2933	2058	1402	323	1144	1225	1096	1506	1230	163	2133	1173	1166	991	206	4	5	5	3	6	4	7	857	1155	557	718	421	50
1.252		2965	2248	2962	2020	1319	315	1081	1109	1168	1536	1220	156	2099	1329	1112	978	176	1	4	2	2	2	7	3	848	1171	524	762	388	40
1.256		2839	2084	2844	2078	1375	280	1103	1145	1184	1445	1255	191	2088	1164	1067	991	214	3	7	11	3	1	10	3	835	1153	498	732	412	49
1.26		2865	2142	2861	2001	1292	281	1039	1089	1114	1524	1217	170	2044	1243	1068	1043	193	2	3	4	0	2	6	1	875	1188	520	746	412	47
1.264		2830	2167	2896	1985	1305	282	1046	1039	1219	1544	1241	177	2121	1258	1116	965	197	3	4	4	3	3	6	5	834	1121	483	710	404	42
1.268		2808	2150	2824	2000	1252	273	1096	1070	1211	1442	1201	158	2068	1173	1071	949	163	2	2	4	2	0	8	3	880	1124	470	696	403	52
1.272		2767	2100	2848	1981	1265	230	1161	1117	1114	1465	1148	175	1953	1192	1083	937	183	1	5	3	0	4	6	6	879	1094	552	712	406	49
1.276		2772	2130	2821	1874	1244	275	1005	1106	1132	1421	1229	167	2043	1135	1074	929	166	0	2	2	1	7	9	5	810	1101	531	678	364	41
1.28		2769	2014	2800	1812	1229	235	1046	1093	1090	1407	1146	142	2127	1162	1042	953	181	3	9	1	2	3	7	3	817	1111	486	742	417	26
1.284		2823	2047	2652	1926	1250	284	1072	1034	1175	1486	1173	127	2148	1145	1076	954	187	4	1	7	2	4	12	7	850	1132	522	681	390	32
1.288		2741	2114	2612	1847	1255	219	994	1069	1100	1420	1143	118	1940	1191	1000	936	155	2	4	5	1	2	4	6	804	1039	475	692	388	31
1.292		2727	2004	2690	1743	1215	243	1101	1048	1084	1430	1166	131	2008	1184	972	943	154	3	4	6	1	2	14	2	815	1113	520	697	391	37
1.296		2844	1992	2618	1965	1248	254	1028	1054	1120	1404	1157	154	1983	1119	984	946	151	3	7	2	3	2	13	5	828	1065	481	691	409	44
1.3		2665	1942	2556	1798	1162	222	1031	1079	1070	1398	1222	138	2031	1128	977	888	170	1	3	1	5	3	9	5	788	1048	481	666	380	40
1.304		2747	1953	2631	1788	1126	233	989	1046	1095	1451	1106	112	1977	1126	1003	905	137	1	4	3	1	4	6	1	819	1040	452	675	424	54
1.308		2662	1960	2651	1758	1169	235	1030	1010	1050	1334	1118	116	1939	1101	986	897	136	1	2	3	1	3	11	2	783	1102	501	676	444	31
1.312		2658	1943	2508	1736	1191	253	1013	1022	1052	1402	1159	122	1928	1036	1025	822	144	2	3	10	1	1	4	4	794	1024	447	696	416	37
1.316		2534	1909	2576	1714	1144	221	1050	995	1024	1410	1104	126	1946	1098	988	923	158	0	1	1	1	1	7	2	773	976	451	629	379	41
1.32		2605	1844	2578	1879	1101	222	1037	986	1029	1374	1168	129	1946	1104	954	909	132	3	4	4	3	6	7	0	755	955	496	699	410	32
1.324		2631	1837	2546	1747	1070	198	979	1003	1036	1307	1090	134	1928	1069	974	883	144	2	6	2	5	2	9	2	809	1090	456	685	396	36
1.328		2557	1912	2405	1695	1076	210	991	1068	1008	1320	1144	127	1895	1050	990	881	136	1	2	4	3	2	6	4	757	974	450	631	400	46
1.332		2610	1811	2471	1661	1115	204	966	1031	1028	1366	1084	120	1959	1057	994	901	139	0	2	5	2	4	4	1	768	1033	452	652	396	37
1.336		2710	1794	2484	1679	1093	191	1006	1024	1067	1318	1089	98	1885	1010	857	859	121	0	3	4	1	4	5	5	710	1047	499	659	365	29
1.34		2606	1770	2497	1659	1101	175	1009	1008	1025	1326	1131	99	1957	1045	945	834	116	3	0	2	1	0	4	2	805	1055	461	598	389	37
1.344		2585	1829	2438	1657	1123	184	939	965	963	1282	1116	109	1814	1032	940	852	110	1	3	4	0	5	3	4	795	1001	443	662	358	23
1.348		2465	1785	2465	1606	1080	176	979	980	977	1349	1075	105	1849	976	910	806	100	2	2	8	0	2	11	5	776	953	421	639	390	25
1.352		2553	1762	2395	1577	1027	198	942	949	954	1359	1096	117	1846	1045	935	829	113	3	1	4	0	2	10	3	789	1018	437	667	431	26
1.356		2442	1804	2433	1630	1093	166	953	967	1089	1330	1055	99	1913	929	930	892	121	4	2	11	2	2	9	2	805	1011	445	622	358	28
1.36		2502	1795	2424	1488	1056	176	924	915	963	1246	1068	88	1858	956	894	784	122	3	4	4	3	3	12	3	770	1052	434	666	382	26
1.364		2447	1697	2293	1521	1036	150	915	927	997	1308	1083	107	1858	1010	900	816	123	2	4	5	1	2	9	6	764	1033	453	635	388	31
1.368		2524	1724	2343	1553	930	203	901	1013	998	1240	1117	101	1782	917	921	774	112	2	5	5	5	6	8	2	767	1021	410	600	388	23
1.372		2471	1724	2250	1512	982	160	925	909	966	1302	1008	118	1949	958	784	790	104	2	3	6	1	2	12	3	752	956	430	606	379	26
1.376		2389	1610	2302	1510	992	174	982	907	957	1344	1051	98	1796	883	884	798	98	3	3	8	2	3	5	7	710	968	452	592	355	26
1.38		2376	1684	2323	1486	999	173	971	960	991	1281	1070	96	1869	968	836	829	99	1	2	2	2	3	7	1	709	994	411	648	384	23
1.384		2431	1710	2312	1457	1026	149	898	952	944	1280	1017	73	1793	931	894	791	96	4	4	3	4	1	13	6	717	950	409	581	376	25
1.388		2391	1630	2233	1480	959	152	939	948	968	1342	1043	95	1895	950	854	821	91	4	3	10	1	3	13	5	728	995	428	628	363	25
1.392		2435	1635	2287	1444	921	157	867	1016	958	1341	1065	80	1803	945	843	739	98	5	2	9	1	5	8	3	726	1020	392	628	361	17
1.396		2336	1657	2231	1471	891	166	881	942	947	1283	946	86	1837	904	881	753	88	1	3	1	0	5	10	6	698	955	445	578	360	19
1.4		2350	1580	2130	1472	1005	157	944	886	909	1276	1033	73	1782	915	815	761	93	6	2	7	1	2	7	3	724	924	453	636	379	25
1.404		2361	1648	2218	1399	1001	141	964	921	967	1209	968	83	1832	915	873	765	82	5	1	7	2	3	8	3	666	920	399	639	372	29
1.408		2309	1596	2070	1365	961	147	852	895	891	1155	1008	87	1808	872	804	725	93	3	2	5	4	2	11	4	699	942	443	610	332	29
1.412		2329	1621	2111	1446	917	132	893	875	930	1248	968	96	1813	895	828	779	102	2	4	3	3	2	2	8	710	965	408	602	370	26
1.416		2358	1503	2182	1386	924	153	849	859	934	1318	1018	72	1821	856	820	752	81	2	0	4	4	4	15	3	717	882	414	588	355	26
1.42		2343	1518	2094	1353	932	123	906	846	880	1254	986	71	1757	830	788	732	77	3	3	8	1	0	10	2	675	952	438	586	352	26
1.424		2343	1563	2074	1373	903	109	856	892	904	1201	944	67	1744	849	819	708	73	4	5	5	1	1	11	6	749	974	405	592	363	17
1.428		2239	1527	2049	1307	918	111	860	922	884	1197	1044	50	1784	869	801	722	95	1	4	5	6	4	11	6	755	907	388	615	421	16
1.432		2203	1465	2023	1376	973	126	866	874	876	1178	973	66	1713	855	786	710	73	3	6	3	5	5	11	6	627	931	397	583	363	18
1.436		2268	1493	2059	1328	920	135	910	926	941	1186	974	73	1744	876	794	745	86	0	4	4	3	4	9	4	687	902	400	592	317	27
1.44		2293	1522	2090	1261	814	140	839	891	912	1221	991	61	1704	870	761	705	63	2	7	1	2	1	7	4	716	879	372	600	391	19
1.444		2236	1511	2018	1325	899	109	862	852	839	1149	1006	66	1721	808	801	704	67	2	3	6	0	2	6	6	660	905	389	560	334	20
1.448		2236	1503	2107	1316	925	125	809	849	894	1244	992	56	1758	847	802	705	69	2	1	4	3	6	11	7	666	944	402	560	318	19
1.452		2193	1444	1970	1228	864	118	842	823	873	1244	963	59	1653	783	709	750	61	2	2	4	3	8	13	9	641	918	392	602	396	14
1.456		2229	1537	1966	1238	846	116	791	860	874	1207	972	62	1696	766	802	720	66	1	3	6	3	5	10	6	685	947	381	584	354	19
1.46		2237	1432	2006	1254	777	136	894	883	853	1207	1038	69	1678	761	841	709	78	5	4	2	5	5	12	5	705	904	391	535	379	11
1.464		2225	1450	1965	1261	853	115	824	872	860	1206	902	65	1707	810	758	712	67	0	2	4	5	4	9	4	653	838	397	571	357	23
1.468		2232	1399	1979	1260	836	92	820	815	808	1171	888	66	1698	806	795	683	64	2	3	5	1	6	10	7	616	934	383	604	349	17
1.472		2177	1423	1920	1287	886	101	823	837	888	1167	904	64	1694	804	787	650	60	2	2	3	2	4	11	8	636	923	395	559	350	10
1.476		2109	1398	1861	1204	860	108	791	858	816	1145	894	55	1621	759	740	694	58	6	4	3	5	3	8	6	652	899	340	565	368	11
1.48		2173	1417	1939	1168	859	93	812	825	840	1192	951	69	1717	780	777	680	65	4	4	5	0	4	4	5	615	880	368	581	350	17
1.484		2189	1444	1954	1322	870	110	803	861	888	1175	875	58	1669	766	705	679	61	4	4	5	3	5	9	7	665	859	349	543	372	13
1.488		2117	1438	1894	1175	761	96	770	824	833	1142	943	48	1654	803	752	735	62	2	7	8	3	6	8	5	631	909	355	526	373	17
1.492		2110	1321	1824	1188	787	102	781	777	876	1163	927	45	1660	747	735	647	72	1	2	2	2	8	14	6	636	854	387	548	341	9
1.496		2161	1457	1924	1209	771	101	770	757	843	1132	937	50	1697	756	723	722	56	6	2	5	3	4	11	5	621	865	356	565	326	13
1.5		2060	1364	1882	1128	803	97	820	812	826	1125	905	40	1677	757	693	657	62	2	3	5	2	4	15	2	643	847	352	520	343	17
1.504		2060	1353	1873	1186	804	89	745	764	837	1127	872	37	1628	744	672	660	57	3	5	5	2	3	10	5	658	829	349	543	353	18
1.508		2080	1356	1897	1119	793	84	753	775	844	1088	880	47	1580	735	713	664	52	2	2	3	2	3	13	2	655	879	328	542	338	17
1.512		2066	1342	1848	1197	774	88	787	790	817	1106	899	34	1617	771	742	642	55	1	4	3	2	3	10	4	577	887	333	549	328	12
1.516		2148	1331	1747	1065	769	97	776	811	786	1090	863	48	1618	753	697	663	37	4	5	3	0	3	8	5	606	823	332	570	323	15
1.52		2059	1329	1799	1111	729	82	831	788	831	1183	877	34	1578	742	699	652	61	1	3	4	4	3	12	10	640	823	380	551	320	17
1.524		2016	1330	1864	1144	798	77	776	788	811	1106	845	44	1568	728	708	637	53	7	5	10	0	6	6	10	609	858	356	556	317	14
1.528		1962	1279	1810	1036	761	106	757	807	806	1076	866	39	1569	702	668	608	51	6	1	4	3	6	13	3	620	835	337	577	336	8
1.532		2001	1295	1794	1130	773	74	740	713	825	1116	908	43	1630	733	714	627	44	2	3	4	3	6	16	3	604	809	345	573	323	7
1.536		1954	1298	1681	1099	813	79	715	752	760	1083	803	38	1600	676	667	617	51	2	3	3	1	5	12	5	548	776	349	509	323	17
1.54		2038	1254	1830	1090	705	73	740	762	795	1103	914	51	1580	653	665	633	40	2	2	4	0	3	12	5	617	803	331	555	338	20
1.544		2014	1234	1774	1050	752	76	773	789	764	1116	906	39	1550	671	746	648	37	3	5	5	3	2	10	5	612	814	328	544	349	13
1.548		1961	1304	1751	1068	705	74	738	801	779	1076	904	56	1584	691	668	662	47	3	2	8	3	3	8	4	631	815	358	532	325	15
1.552		1951	1283	1700	1062	770	76	698	753	824	1093	898	39	1583	680	662	621	42	2	3	3	1	2	13	7	635	794	337	496	316	11
1.556		1901	1263	1723	1013	710	67	748	711	798	1104	893	46	1560	694	661	621	40	4	2	4	0	3	6	4	590	806	368	484	361	10
1.56		1967	1212	1680	937	739	66	703	814	714	1035	843	35	1566	700	652	628	41	4	3	7	2	3	8	4	578	815	370	485	349	13
1.564		2014	1230	1737	1035	719	69	734	714	767	1137	857	36	1596	639	658	624	31	4	5	4	3	2	11	2	607	777	313	522	351	13
1.568		1855	1257	1619	988	736	51	682	711	779	1092	912	40	1477	681	625	594	35	3	2	9	2	6	6	8	656	761	341	497	332	10
1.572		1918	1170	1684	990	710	74	706	724	809	1062	860	32	1551	631	663	671	47	4	4	5	4	3	8	3	595	780	300	500	304	16
1.576		1861	1187	1720	1030	708	58	744	744	773	1062	834	31	1571	630	654	587	45	4	3	11	3	4	13	6	578	825	341	516	342	12
1.58		1979	1254	1629	932	684	56	723	708	794	1046	801	37	1552	630	663	627	39	3	3	2	2	5	14	4	587	798	288	491	359	6
1.584		1934	1210	1717	1023	722	67	665	775	769	1073	840	37	1536	680	662	625	41	3	4	4	5	4	6	4	578	761	323	473	337	11
1.588		1885	1218	1690	1003	705	56	749	706	728	1008	794	29	1553	649	618	611	38	3	5	6	3	4	10	7	563	786	329	482	324	10
1.592		1931	1231	1676	952	692	77	631	739	768	1000	821	30	1531	596	622	566	39	2	4	4	2	5	13	4	590	769	350	498	323	11
1.596		1912	1186	1655	1009	653	52	701	742	780	1023	845	28	1496	638	631	579	34	2	4	2	2	5	20	7	569	800	324	529	334	6
1.6		1866	1209	1721	957	682	60	741	702	764	1034	762	31	1447	613	659	601	34	8	2	6	5	9	10	8	574	771	362	453	341	10
1.604		1922	1151	1626	920	752	48	699	741	727	1051	820	34	1534	628	581	606	31	3	4	5	1	1	8	7	565	742	311	502	333	10
1.608		1857	1157	1627	931	661	56	710	676	770	1037	792	35	1457	653	616	596	35	5	6	3	4	5	11	3	580	771	336	490	342	4
1.612		1875	1144	1568	968	628	64	688	721	829	1045	775	38	1488	649	608	571	31	1	4	4	2	2	12	4	546	807	327	477	341	19
1.616		1860	1122	1687	944	666	52	709	702	749	1025	812	34	1539	614	599	560	29	3	2	7	0	3	10	7	602	808	334	472	315	14
1.62		1788	1106	1633	900	700	43	683	673	765	1048	802	39	1471	602	653	540	28	5	3	8	2	5	8	3	569	786	281	458	318	12
1.624		1815	1133	1514	865	690	55	659	723	751	980	774	38	1510	603	620	587	27	7	2	2	3	6	12	12	579	727	276	484	324	13
1.628		1862	1128	1594	909	611	55	679	685	701	983	763	32	1511	575	603	569	22	5	4	5	4	5	8	6	542	751	291	497	318	4
1.632		1854	1167	1533	918	650	54	663	660	733	1062	826	20	1428	581	561	568	32	1	5	7	2	3	6	4	516	781	294	515	326	10
1.636		1818	1082	1512	891	681	45	669	690	703	1046	770	36	1468	611	547	633	30	2	2	7	7	3	13	6	554	773	344	467	347	9
1.64		1858	1154	1537	937	632	50	644	685	699	946	805	27	1464	560	587	550	31	7	4	7	3	5	15	4	523	731	303	452	302	11
1.644		1835	1136	1509	881	701	40	670	677	716	957	790	25	1413	554	583	564	26	4	5	6	2	4	8	4	526	758	289	468	333	7
1.648		1810	1107	1499	862	669	49	682	672	732	960	797	22	1464	623	555	555	29	6	4	4	4	2	14	2	522	792	311	508	321	10
1.652		1870	1108	1518	832	696	47	666	670	737	950	754	17	1482	593	577	508	27	1	3	9	1	2	10	10	518	726	323	459	331	8
1.656		1773	1059	1448	833	711	42	653	690	727	972	784	19	1429	563	598	585	36	3	3	5	4	5	18	5	505	728	293	481	322	5
1.66		1797	1073	1560	835	716	52	686	684	712	993	774	29	1413	589	579	573	36	3	5	10	3	4	6	3	569	700	283	434	311	7
1.664		1746	1105	1472	857	616	49	646	698	689	949	789	26	1372	602	572	604	26	6	4	6	3	5	17	3	542	710	293	464	341	11
1.668		1763	1103	1473	821	701	41	655	631	699	1003	744	22	1417	564	603	550	17	6	6	6	1	4	15	5	523	746	292	439	285	7
1.672		1836	1095	1469	856	718	26	628	671	695	968	773	27	1355	580	562	575	26	1	4	5	1	5	12	6	531	761	286	463	319	14
1.676		1706	1102	1444	830	684	32	666	660	739	981	747	27	1383	558	556	512	31	7	3	9	4	2	6	10	523	736	326	452	326	6
1.68		1777	1084	1396	817	707	31	654	680	700	978	773	21	1443	544	537	609	30	4	7	5	0	3	13	4	527	713	292	454	287	7
1.684		1698	1062	1382	802	668	37	633	635	656	1009	743	22	1362	520	573	495	25	1	3	5	3	3	13	4	526	782	294	475	329	7
1.688		1794	1047	1398	773	680	44	626	696	687	946	756	20	1417	546	542	547	18	6	6	4	4	4	14	9	541	742	270	437	329	9
1.692		1748	1092	1470	830	711	40	616	651	703	984	757	23	1418	568	585	556	31	7	6	10	3	8	13	0	550	727	300	443	318	11
1.696		1708	1094	1457	858	646	54	647	692	668	921	728	18	1343	558	598	543	23	4	4	5	2	5	9	7	477	710	313	458	334	7
1.7		1664	1071	1416	825	660	31	666	634	665	1005	759	18	1390	593	576	523	19	7	3	6	1	5	10	3	481	767	274	450	307	10
1.704		1669	994	1448	790	620	37	656	664	642	987	771	16	1438	574	557	520	25	11	5	4	2	4	13	4	520	710	268	466	321	10
1.708		1781	985	1361	825	667	41	630	616	670	947	777	20	1346	520	556	518	14	7	6	10	3	5	10	6	500	729	321	430	321	9
1.712		1752	1032	1438	748	642	32	616	589	673	959	673	19	1444	540	537	511	16	3	4	9	1	3	13	10	503	741	306	449	294	7
1.716		1776	999	1422	857	589	36	628	683	663	910	717	21	1340	568	520	530	15	3	2	7	4	5	13	5	505	719	240	446	336	11
1.72		1683	1001	1410	740	565	46	643	657	652	995	715	14	1326	515	538	516	15	3	4	9	2	5	14	7	493	665	267	413	282	1
1.724		1699	1025	1350	747	635	37	606	626	648	935	729	21	1360	534	541	543	10	1	4	5	3	7	12	6	481	708	279	456	324	6
1.728		1714	993	1337	748	562	29	640	665	673	931	758	19	1394	531	580	517	19	5	1	5	5	3	11	8	510	695	315	433	298	7
1.732		1646	969	1445	771	571	37	612	707	660	969	681	26	1374	533	567	585	23	6	4	6	4	7	13	4	507	642	276	447	310	11
1.736		1687	1004	1366	756	598	23	643	662	671	936	725	16	1312	506	489	518	9	4	3	13	1	7	12	6	506	680	299	440	296	5
1.74		1631	997	1337	755	541	25	625	636	658	917	695	18	1373	529	549	470	17	3	5	11	4	1	10	4	501	776	299	443	309	7
1.744		1617	1083	1360	744	579	26	644	603	686	966	748	15	1343	545	558	495	18	6	8	10	4	6	21	7	495	663	259	470	293	11
1.748		1705	948	1366	738	608	28	585	676	665	895	721	14	1372	522	535	459	17	4	2	5	3	7	11	8	509	676	287	445	310	8
1.752		1633	932	1335	774	581	26	581	616	601	916	669	8	1356	514	520	514	12	7	6	4	2	7	14	11	477	675	299	411	303	7
1.756		1683	989	1334	728	592	31	583	642	607	893	725	17	1313	529	549	577	19	5	3	6	3	6	19	7	509	664	228	428	303	4
1.76		1630	928	1327	754	569	23	590	597	667	860	698	18	1334	508	513	531	15	7	6	8	1	4	14	6	518	679	262	451	292	4
1.764		1648	931	1295	710	535	26	617	614	650	889	694	13	1297	481	524	478	19	5	8	8	1	3	12	7	499	723	255	441	283	8
1.768		1628	979	1321	743	612	26	558	603	650	920	713	18	1335	480	502	455	14	4	6	12	5	4	13	3	495	677	284	441	293	5
1.772		1632	883	1343	701	563	23	565	607	669	883	677	12	1258	483	511	516	19	5	5	7	6	11	17	6	503	680	247	435	278	4
1.776		1676	942	1284	723	539	25	599	596	626	858	669	12	1318	465	526	485	11	6	7	10	6	5	13	8	489	682	283	424	290	8
1.78		1655	993	1296	738	524	25	593	655	616	921	690	16	1296	536	498	460	13	8	0	5	5	6	20	9	450	699	253	421	262	4
1.784		1605	934	1268	679	563	17	624	623	661	878	674	7	1328	507	508	487	8	14	7	4	4	11	17	6	455	695	244	416	328	9
1.788		1575	945	1239	694	553	19	566	643	621	878	686	17	1331	456	509	473	18	9	3	8	7	7	16	11	435	700	241	436	316	2
1.792		1598	955	1335	662	520	25	577	663	579	940	709	17	1316	477	532	466	14	3	8	8	2	4	18	3	499	636	274	418	300	7
1.796		1624	954	1286	698	523	29	615	588	592	914	710	17	1329	484	512	508	14	5	5	5	1	6	12	10	458	649	270	419	270	5
1.8		1537	862	1310	727	519	29	581	610	649	884	688	17	1285	508	496	466	14	10	8	5	5	5	20	9	516	742	295	436	270	5
1.804		1610	898	1255	748	544	26	590	580	651	833	690	10	1342	493	485	467	21	10	5	11	3	11	10	7	482	650	283	389	286	4
1.808		1525	920	1279	687	501	26	607	601	641	847	687	10	1285	494	450	482	14	4	2	6	1	8	20	12	461	637	245	423	312	5
1.812		1597	895	1276	697	515	26	543	604	627	824	645	14	1258	476	488	427	14	4	3	14	6	6	15	5	468	684	268	427	292	10
1.816		1637	920	1212	674	527	17	558	602	599	833	651	15	1234	474	488	481	11	7	5	10	6	8	21	8	465	630	235	403	316	4
1.82		1535	892	1242	638	481	16	591	557	608	845	636	20	1255	454	524	464	15	6	5	7	5	4	21	9	465	667	246	390	274	5
1.824		1497	893	1231	619	501	18	542	643	634	903	630	8	1299	512	485	489	9	4	9	16	4	5	23	6	459	632	258	393	252	8
1.828		1564	910	1251	665	492	27	570	570	618	857	698	9	1339	480	481	438	12	6	1	11	8	2	18	7	463	627	255	427	270	8
1.832		1488	894	1227	659	511	19	605	651	624	836	697	11	1291	472	481	467	9	6	7	9	2	9	22	3	484	661	255	382	288	4
1.836		1561	856	1203	694	496	20	559	570	615	885	640	9	1216	457	471	473	7	2	5	10	3	6	25	9	464	637	246	424	304	4
1.84		1474	833	1200	604	503	19	576	576	650	837	617	9	1274	465	497	453	13	2	2	11	3	5	15	11	446	645	273	395	262	4
1.844		1507	865	1183	673	480	14	611	600	548	796	682	15	1186	472	480	480	14	7	4	4	4	5	18	11	433	660	271	378	287	5
1.848		1541	836	1119	617	509	19	598	611	577	932	671	8	1250	469	456	459	9	7	6	8	2	5	22	6	449	638	273	404	308	4
1.852		1549	907	1175	633	503	11	590	608	561	821	601	15	1243	454	489	473	9	5	6	11	5	5	19	8	476	617	286	413	281	8
1.856		1528	864	1212	651	473	23	575	573	580	815	663	12	1237	435	488	455	14	3	6	6	5	12	23	15	445	594	245	417	270	10
1.86		1566	823	1237	598	518	17	511	554	590	841	695	11	1231	439	479	463	9	4	6	6	2	6	15	10	482	612	256	382	303	4
1.864		1492	847	1195	647	503	10	560	584	610	837	648	10	1299	453	502	465	6	5	9	9	2	5	25	11	457	641	253	378	274	2
1.868		1474	867	1119	624	520	11	569	578	581	803	656	9	1187	463	451	429	11	3	6	7	3	5	26	7	448	663	260	407	309	9
1.872		1499	868	1170	622	473	17	530	593	548	789	675	7	1236	429	456	485	11	6	4	4	4	3	16	10	445	585	248	394	291	3
1.876		1465	854	1223	653	457	13	539	584	592	800	626	13	1216	465	431	484	7	5	4	11	2	5	30	15	451	604	217	412	285	8
1.88		1494	817	1198	624	487	17	547	569	540	825	648	9	1288	416	461	446	7	2	6	14	3	6	11	10	462	599	223	381	288	5
1.884		1466	825	1172	625	454	9	577	525	600	841	621	10	1220	400	413	416	7	4	4	8	2	6	16	14	471	585	233	404	298	1
1.888		1484	843	1134	590	476	13	513	577	622	874	629	8	1185	448	448	421	7	7	5	12	4	9	27	9	397	602	259	382	262	4
1.892		1516	834	1121	602	493	17	519	545	574	808	609	7	1188	444	430	429	7	7	3	11	2	3	24	8	428	623	246	388	259	6
1.896		1513	813	1121	617	475	18	532	625	558	787	612	10	1258	402	510	457	14	2	3	15	1	7	19	12	439	624	231	433	296	5
1.9		1441	827	1120	585	469	17	541	577	560	846	651	8	1190	433	458	492	9	6	7	5	3	6	20	8	453	640	234	378	302	4
1.904		1469	858	1052	579	409	12	516	507	572	799	652	8	1161	415	449	419	13	5	4	7	4	1	15	6	430	651	216	404	263	4
1.908		1377	858	1102	594	496	15	564	562	548	773	623	9	1223	429	468	456	8	3	4	9	4	4	28	10	442	601	241	411	249	6
1.912		1460	834	1121	576	464	17	546	534	597	842	610	8	1213	411	488	432	10	6	6	3	1	7	21	11	436	591	231	373	298	2
1.916		1418	801	1189	598	441	14	481	525	552	832	633	9	1152	414	442	450	12	8	4	10	2	7	22	9	489	586	248	394	270	3
1.92		1470	792	1124	592	467	8	533	584	566	817	579	5	1142	419	422	452	11	3	6	11	4	5	24	6	460	572	236	387	274	5
1.924		1403	801	1203	589	450	7	530	602	590	740	638	8	1178	411	427	414	7	4	2	10	3	5	18	13	424	610	246	387	283	5
1.928		1480	778	1127	563	495	17	539	523	580	832	584	11	1147	412	438	398	3	4	6	12	3	9	26	13	420	611	263	411	291	4
1.932		1448	837	1084	604	442	20	492	541	579	841	618	9	1245	433	433	427	7	6	1	4	2	4	14	9	432	561	238	377	265	5
1.936		1444	778	1131	567	445	13	525	522	519	848	579	9	1196	428	488	404	9	9	4	8	5	5	18	10	433	656	271	362	274	4
1.94		1485	814	1093	540	421	15	503	518	511	810	655	6	1167	379	449	366	5	4	8	5	1	6	19	13	433	583	273	373	279	3
1.944		1404	840	1104	538	445	11	518	564	568	792	621	9	1155	434	433	412	5	2	5	7	1	3	21	9	443	594	252	390	254	1
1.948		1383	747	1075	569	474	10	503	566	592	783	647	11	1164	390	426	454	7	7	6	7	1	5	24	8	405	591	225	384	264	6
1.952		1335	831	1087	587	431	13	511	533	537	723	613	9	1149	418	408	424	8	3	6	2	2	1	16	13	411	590	248	422	258	5
1.956		1426	795	1083	563	400	13	504	567	560	763	625	7	1171	424	464	448	1	2	6	8	2	5	21	7	408	628	224	388	252	10
1.96		1413	781	1045	538	429	10	499	574	510	804	575	7	1189	405	401	456	8	4	2	9	6	3	20	10	435	595	234	353	277	7
1.964		1393	834	1109	557	456	16	482	518	567	784	604	10	1185	382	400	384	5	5	3	10	1	4	18	10	375	567	225	386	268	5
1.968		1414	774	1052	543	449	12	534	552	543	773	594	7	1123	453	401	413	9	8	7	3	2	3	26	8	391	542	235	382	265	7
1.972		1459	772	1113	580	448	6	485	519	589	787	613	6	1169	401	414	454	6	6	6	6	4	4	20	8	427	586	234	373	309	4
1.976		1334	767	1016	595	444	11	485	549	560	761	618	5	1207	382	420	404	4	5	6	6	2	3	26	15	405	588	217	389	273	4
1.98		1394	719	1006	557	419	10	543	502	527	799	568	6	1156	398	445	406	3	1	3	11	2	6	20	9	413	594	215	353	265	2
1.984		1379	819	1027	561	431	11	507	568	528	800	601	9	1172	375	419	406	3	9	3	6	1	4	23	6	398	599	231	353	275	1
1.988		1370	759	1056	568	442	6	494	558	535	797	582	2	1100	399	413	413	7	4	1	11	1	5	12	4	407	540	215	371	247	5
1.992		1349	734	1026	541	431	10	488	521	523	772	626	8	1123	414	441	394	6	4	1	12	4	5	24	4	373	543	226	368	269	4
1.996		1326	717	1057	551	427	10	530	495	512	767	625	5	1165	402	402	432	5	4	1	7	3	3	16	2	403	525	246	375	253	5
2		1344	799	1052	499	424	4	537	509	545	725	580	8	1197	369	417	397	4	4	5	9	1	6	14	8	388	561	211	388	291	3
2.004		1271	764	1017	558	402	19	514	510	520	767	591	8	1130	371	421	414	5	5	7	6	3	7	13	11	369	573	228	362	250	6
2.008		1382	754	938	542	394	14	478	515	536	763	591	6	1096	366	387	401	2	3	7	7	1	5	13	7	404	587	223	394	255	4
2.012		1344	739	1071	504	374	12	466	507	534	806	592	5	1162	372	379	387	4	1	5	5	4	4	12	12	415	563	216	368	256	6
2.016		1328	772	973	518	440	13	507	518	506	758	591	7	1158	425	438	406	4	4	3	10	3	8	15	5	372	546	222	353	260	6
2.02		1322	761	1027	490	419	4	531	507	515	751	604	4	1136	346	403	418	6	3	5	4	3	5	20	8	388	588	235	353	262	6
2.024		1360	719	1031	520	405	10	477	520	510	739	620	5	1134	360	381	385	4	2	6	7	6	3	19	6	420	574	210	356	286	7
2.028		1336	719	1019	496	426	9	431	487	486	762	593	8	1146	372	423	377	6	5	4	6	1	6	19	9	392	575	197	337	244	7
2.032		1308	713	993	517	426	11	511	520	515	797	563	3	1131	363	408	392	7	4	6	9	1	10	16	9	411	527	204	351	256	2
2.036		1366	741	989	530	392	7	504	514	499	702	541	10	1117	356	396	408	4	7	3	3	2	6	19	8	379	591	220	349	262	6
2.04		1285	712	1043	510	407	10	513	536	522	727	583	4	1153	351	373	428	7	8	8	9	4	4	17	4	386	560	229	336	271	6
2.044		1333	721	955	512	452	8	454	485	467	755	591	3	1146	363	383	401	5	2	4	7	5	4	15	5	419	547	216	344	256	6
2.048		1316	772	972	496	406	5	490	529	503	716	576	7	1139	331	402	401	4	6	7	9	2	8	12	8	375	516	230	330	253	7
2.052		1310	716	1004	510	388	7	516	544	509	735	544	3	1089	323	385	407	2	3	6	6	2	3	18	6	422	551	212	357	223	6
2.056		1317	740	1013	524	404	11	499	529	475	741	604	5	1110	365	383	362	3	3	4	9	2	3	17	8	378	559	188	340	254	4
2.06		1284	689	965	479	391	7	473	522	543	701	594	4	1115	351	347	384	6	4	4	3	1	8	15	9	399	556	216	355	248	6
2.064		1312	699	1005	503	413	14	461	513	522	780	565	2	1109	392	382	359	5	5	2	3	1	7	8	8	410	536	188	353	236	5
2.068		1336	693	929	507	390	6	496	469	543	745	535	3	1046	361	413	371	5	7	5	7	5	2	17	6	378	565	191	354	273	3
2.072		1381	704	1007	518	406	7	492	513	493	724	613	5	1075	371	370	406	1	5	8	8	1	5	14	9	358	544	230	345	254	1
2.076		1243	714	963	526	393	7	480	484	503	732	553	5	1202	363	369	380	3	5	3	9	3	4	22	8	400	586	190	341	268	2
2.08		1244	694	943	513	380	9	478	512	507	716	574	1	1072	372	393	333	7	5	6	9	2	0	7	7	373	525	218	323	257	2
2.084		1233	683	935	529	376	11	453	542	504	728	555	7	1059	346	357	359	8	1	6	4	4	5	22	8	355	551	206	338	268	2
2.088		1278	697	952	507	417	7	440	493	456	770	554	7	1071	347	384	387	2	3	7	9	1	3	12	8	355	561	200	366	262	1
2.092		1282	713	963	485	395	10	430	474	504	761	558	1	1115	351	388	386	4	6	2	5	3	3	17	11	382	539	214	369	261	4
2.096		1277	698	876	461	390	10	449	442	492	737	534	2	1038	335	373	373	4	0	8	10	4	3	10	5	381	562	202	356	288	6
2.1		1275	665	891	486	366	9	445	440	479	757	529	1	1019	358	390	384	2	4	1	2	2	4	21	13	339	554	179	344	261	5
2.104		1305	654	943	472	420	7	460	464	473	727	522	6	1046	360	383	369	3	4	4	9	2	1	15	10	359	509	213	316	263	4
2.108		1232	692	864	530	373	11	445	491	499	697	569	4	1031	367	364	388	4	8	6	10	3	8	19	6	393	537	209	321	264	3
2.112		1305	713	914	501	377	1	485	513	488	726	577	6	1036	341	374	348	1	2	4	6	1	2	13	9	374	515	197	331	286	7
2.116		1233	730	925	462	361	6	451	489	485	756	569	3	1062	339	349	381	4	3	6	7	6	4	24	5	402	563	215	351	250	2
2.12		1234	666	908	510	387	7	434	503	534	659	556	4	1042	346	390	385	2	5	4	7	3	5	19	11	388	538	207	314	222	2
2.124		1283	677	912	452	375	11	440	503	481	685	535	2	1064	345	393	352	4	7	4	8	2	6	18	9	392	513	219	357	258	4
2.128		1250	665	985	441	380	5	457	455	472	758	514	5	981	382	396	380	2	6	10	2	2	4	21	5	391	589	228	338	275	4
2.132		1203	655	917	476	354	7	443	505	503	722	560	2	1051	349	369	367	3	2	3	6	5	6	15	9	385	555	193	298	275	4
2.136		1233	660	922	470	387	11	465	459	491	707	547	3	982	348	404	340	7	4	7	12	1	4	13	8	347	554	205	316	226	4
2.14		1251	660	893	506	374	8	463	450	492	686	544	5	1004	345	354	339	3	6	6	6	2	8	23	7	338	559	219	311	231	3
2.144		1243	626	880	458	401	7	433	468	474	711	529	2	1032	324	377	349	4	4	5	8	1	1	13	9	366	510	217	334	275	5
2.148		1263	658	905	483	393	4	465	464	470	739	549	5	1046	312	356	350	4	5	4	8	7	5	11	4	347	576	188	300	248	3
2.152		1213	694	917	470	377	4	454	501	474	669	505	3	1029	362	378	336	3	4	1	7	2	5	11	7	368	519	171	309	249	4
2.156		1153	620	875	457	333	8	442	482	496	716	586	7	997	302	353	346	4	5	5	5	3	10	17	9	349	487	195	334	253	2
2.16		1199	665	918	419	384	5	459	492	473	681	543	5	1005	356	386	344	4	5	3	7	3	5	15	10	345	486	209	353	235	7
2.164		1281	684	869	431	357	4	403	473	494	697	504	4	1050	343	344	388	3	7	5	9	2	2	14	7	367	539	182	291	247	2
2.168		1203	684	898	448	400	8	454	491	473	685	521	2	1038	319	361	341	2	7	6	10	1	8	12	9	379	523	202	334	274	1
2.172		1214	716	845	454	328	4	413	445	481	687	558	7	986	337	356	362	2	5	3	6	4	8	17	8	387	510	208	325	247	2
2.176		1299	688	914	428	367	9	438	445	505	694	527	3	1014	349	336	326	4	5	3	6	2	4	17	10	359	492	184	309	232	3
2.18		1187	656	872	466	343	2	439	474	480	673	536	3	1010	327	350	340	1	8	7	9	3	3	19	7	368	514	221	331	274	3
2.184		1227	663	888	411	359	7	396	447	496	731	546	2	1065	311	370	340	3	4	5	7	3	8	16	7	380	530	170	363	230	3
2.188		1243	670	866	444	371	5	443	472	433	662	550	4	1045	302	358	352	2	6	5	7	3	6	18	9	333	478	181	281	262	1
2.192		1118	666	847	466	358	5	437	432	457	685	525	3	983	298	352	336	2	5	7	8	0	7	13	2	317	483	209	324	256	0
2.196		1210	655	864	418	363	4	430	442	474	642	499	2	1014	330	395	337	3	5	3	7	6	5	18	7	314	496	203	334	238	5
2.2		1205	616	854	404	355	5	444	440	479	678	485	3	940	321	340	371	2	5	5	6	0	8	12	8	331	506	172	292	227	3
2.204		1197	632	858	443	355	10	456	461	448	706	487	3	933	326	370	347	2	3	5	4	4	5	15	5	347	512	202	338	246	4
2.208		1160	570	860	449	348	4	419	461	435	643	509	2	1029	317	372	379	3	3	7	11	3	4	13	6	359	513	199	335	249	2
2.212		1189	660	880	421	310	5	444	485	439	651	525	4	977	308	393	355	4	3	2	4	6	7	22	6	346	478	170	308	251	3
2.216		1155	643	819	459	363	8	412	453	463	608	500	4	983	331	339	352	0	4	5	5	1	16	11	8	331	522	199	298	249	1
2.22		1191	605	864	423	339	8	402	462	457	682	489	3	1036	315	348	364	3	3	2	11	3	7	19	6	352	530	199	322	251	4
2.224		1172	600	838	421	318	4	444	452	465	674	554	5	1004	306	312	331	3	3	5	5	2	1	20	8	368	490	205	303	243	4
2.228		1140	614	818	406	344	4	373	433	491	685	520	3	976	319	337	358	1	4	3	7	2	8	17	14	343	455	187	330	222	1
2.232		1178	659	838	387	313	4	409	441	464	658	503	7	943	307	324	334	4	3	1	8	5	5	18	7	320	506	204	297	251	5
2.236		1155	592	828	393	355	5	464	432	412	611	513	1	960	317	342	333	2	4	5	6	1	1	24	13	342	476	160	312	275	5
2.24		1149	623	828	404	351	4	385	480	436	640	506	1	986	291	346	335	1	5	6	7	6	12	19	6	330	519	196	307	232	4
2.244		1174	617	858	400	327	8	433	437	461	621	523	3	957	304	330	314	1	1	3	10	2	4	15	11	334	471	207	308	230	5
2.248		1134	627	789	429	323	10	419	435	478	663	523	5	943	288	335	339	1	4	3	7	3	6	37	14	329	512	194	308	253	4
2.252		1170	599	876	424	313	4	413	420	449	689	495	0	963	317	367	333	2	4	3	2	3	4	19	6	341	487	188	297	237	0
2.256		1120	600	801	398	355	2	393	463	432	630	515	2	982	288	339	340	1	4	4	6	4	4	20	8	309	485	186	321	253	4
2.26		1109	593	831	370	319	9	420	475	460	633	505	3	937	304	349	342	5	3	8	9	0	2	16	7	328	470	204	317	248	4
2.264		1162	583	770	418	352	3	395	459	430	651	508	1	967	271	367	344	0	5	6	7	2	6	24	10	332	488	179	288	231	5
2.268		1074	616	825	432	347	8	396	419	462	649	529	3	998	300	351	353	0	2	7	6	2	4	27	9	351	458	191	277	213	2
2.272		1170	633	816	412	321	5	390	410	429	680	490	5	922	306	323	360	3	2	4	9	3	5	22	9	341	480	194	291	238	5
2.276		1115	597	777	412	316	1	402	466	442	657	488	2	954	262	361	315	1	2	6	8	3	2	17	5	328	460	206	299	281	3
2.28		1213	566	848	395	346	4	395	438	466	574	508	3	1006	269	359	333	1	3	3	7	1	5	19	8	288	517	190	304	252	6
2.284		1147	586	816	448	331	6	402	438	442	665	503	3	969	287	323	319	4	1	5	7	1	3	23	8	319	466	183	301	232	10
2.288		1105	577	823	380	331	5	405	448	451	618	478	5	979	275	327	342	0	5	6	11	2	7	21	7	321	468	180	294	253	6
2.292		1119	583	782	374	363	4	417	422	459	651	490	2	916	291	351	349	3	6	0	2	2	7	12	9	329	491	161	295	247	3
2.296		1074	558	787	397	315	4	428	436	403	651	486	2	963	272	363	331	0	6	2	6	2	3	19	8	298	484	188	320	230	2
2.3		1154	566	851	397	341	6	378	465	381	591	481	1	979	301	341	339	2	4	4	5	2	4	14	8	319	455	183	317	243	3
2.304		1071	541	791	403	307	2	406	391	422	634	490	4	905	288	325	307	0	3	5	5	2	1	18	9	323	501	181	335	213	6
2.308		1110	618	816	379	336	3	396	426	428	626	441	0	982	285	355	313	2	7	5	12	1	3	18	7	319	458	180	289	249	5
2.312		1096	570	828	409	339	5	383	474	442	635	511	2	989	264	343	331	5	5	4	10	3	11	14	6	317	430	183	313	237	3
2.316		1066	611	793	393	345	5	381	417	439	601	495	0	938	281	310	309	0	5	6	9	5	4	11	5	342	479	219	300	232	5
2.32		1129	594	815	414	307	4	410	402	416	619	458	2	949	275	309	318	3	3	6	6	3	5	19	13	322	441	198	295	223	3
2.324		1049	555	769	425	310	5	440	450	427	609	485	7	923	291	310	320	0	8	5	5	1	3	14	9	293	466	207	315	228	3
2.328		1046	558	802	366	310	4	388	419	449	609	468	2	930	295	375	290	2	4	7	11	0	6	17	6	332	507	186	306	220	1
2.332		1092	567	818	408	325	3	401	428	418	638	508	5	913	294	303	315	0	5	4	10	4	6	17	5	332	456	176	276	242	4
2.336		1046	573	769	381	324	1	413	434	460	619	467	1	899	257	338	306	0	0	5	6	2	5	20	11	287	418	186	288	230	1
2.34		1133	606	792	361	317	6	394	419	401	628	454	5	914	275	313	298	0	4	7	11	5	7	15	7	302	465	165	306	232	1
2.344		1078	567	730	359	324	5	386	411	436	595	483	1	965	258	345	328	0	2	5	7	3	5	13	6	355	446	201	283	231	8
2.348		1124	576	771	381	320	10	410	416	404	644	465	1	892	274	301	294	1	8	7	9	1	9	15	10	348	444	180	294	206	2
2.352		1110	511	791	373	307	7	372	409	420	609	447	5	894	281	298	312	0	5	4	10	1	2	28	3	302	465	182	317	232	6
2.356		1082	559	754	403	315	5	360	414	444	613	458	0	912	285	332	309	2	3	6	10	3	5	14	10	307	476	187	307	242	1
2.36		1035	587	707	392	284	7	405	444	406	562	483	3	886	294	341	335	0	4	2	10	0	7	18	14	317	448	162	271	239	2
2.364		1036	527	735	371	330	4	406	446	421	565	490	1	916	285	319	302	0	3	4	6	2	5	14	12	322	453	164	267	237	3
2.368		1087	573	767	399	310	4	395	443	388	642	457	0	903	297	298	319	2	5	3	7	9	3	10	5	285	443	188	287	219	3
2.372		996	547	764	361	308	2	388	392	448	578	466	4	919	281	366	303	1	1	3	6	4	7	18	12	309	473	158	293	238	6
2.376		1097	529	759	358	313	1	377	439	462	623	468	2	907	255	303	296	1	5	5	6	0	9	13	14	285	450	178	305	222	3
2.38		1051	567	764	403	325	5	363	406	411	609	485	5	912	249	314	285	1	6	6	3	3	7	11	3	266	460	176	267	239	3
2.384		1112	561	723	370	338	4	376	420	464	627	480	4	903	243	343	343	2	3	6	7	2	6	18	10	333	443	179	283	237	2
2.388		1068	554	747	381	323	5	420	446	411	601	412	2	895	280	312	298	2	6	6	7	3	9	15	7	307	446	157	269	229	1
2.392		1037	563	749	351	295	3	340	403	390	575	480	1	863	289	306	306	2	5	7	16	1	5	12	8	360	435	156	264	216	4
2.396		1044	534	776	384	314	6	354	372	375	608	464	1	852	265	309	270	0	6	7	4	5	5	24	6	280	431	170	272	223	1
2.4		1006	556	720	357	317	4	405	375	378	599	432	0	865	267	317	333	0	7	10	10	5	5	13	11	303	450	168	304	215	2
2.404		1062	555	740	362	333	6	373	447	429	578	468	0	918	260	275	316	1	8	5	6	7	8	9	8	299	396	180	273	246	3
2.408		1065	571	643	382	309	6	414	426	425	634	464	2	885	252	308	298	1	7	8	18	5	9	19	15	348	447	158	272	223	4
2.412		1052	539	723	330	312	6	401	385	370	599	452	1	864	251	334	307	0	4	9	9	2	11	12	18	302	426	179	296	227	2
2.416		1005	524	769	400	277	7	378	387	394	577	446	0	930	247	289	312	0	6	9	10	1	5	16	17	315	447	153	325	243	5
2.42		1027	538	715	376	317	7	361	423	387	615	421	3	891	263	295	291	2	3	3	9	5	3	19	14	268	435	171	270	235	6
2.424		1068	553	780	353	277	2	380	410	368	536	435	2	876	247	298	302	0	6	5	9	3	9	15	16	264	448	158	290	226	4
2.428		1024	522	701	366	310	6	373	424	409	588	460	3	910	274	301	275	2	6	6	12	1	5	21	15	311	445	168	301	261	1
2.432		1062	505	698	350	295	6	376	407	415	578	424	4	904	243	323	272	1	10	6	7	7	5	28	9	293	400	180	267	193	1
2.436		1016	561	736	338	295	6	398	399	398	579	441	4	907	224	319	287	0	6	4	12	8	2	21	16	306	510	160	284	226	4
2.44		996	524	713	328	338	7	375	402	349	566	452	2	892	241	294	265	2	8	5	6	5	6	18	15	309	404	159	275	213	3
2.444		1022	532	697	371	268	6	366	400	413	561	434	2	921	260	309	292	0	3	4	11	6	5	18	19	276	437	189	288	212	3
2.448		1071	543	707	356	312	4	342	398	420	585	444	2	843	258	269	265	2	4	10	8	2	6	26	18	277	432	165	287	240	1
2.452		1031	511	699	360	294	6	358	425	422	602	471	1	830	283	284	288	2	4	7	7	7	7	18	15	300	436	163	290	224	3
2.456		1023	541	715	338	310	5	348	425	388	589	432	1	903	254	319	286	2	3	10	11	5	9	16	15	307	421	184	287	221	2
2.46		1013	551	721	374	291	3	388	412	420	622	400	0	838	262	299	295	0	4	5	1	4	4	16	17	289	414	165	266	213	2
2.464		1026	533	743	340	312	1	398	413	383	564	433	3	891	261	313	312	1	6	10	9	3	6	21	18	259	433	167	244	193	2
2.468		950	559	685	351	288	2	351	404	411	557	437	1	886	243	291	287	3	5	5	8	4	6	14	9	292	378	174	266	245	2
2.472		993	536	735	349	288	2	388	383	405	568	419	3	901	225	295	295	2	5	6	9	5	7	18	11	278	412	153	251	216	1
2.476		976	502	679	377	297	2	378	375	399	536	439	2	875	235	295	269	3	6	8	10	3	4	21	11	326	450	170	294	200	4
2.48		993	494	675	368	310	1	364	396	393	546	405	1	851	231	296	306	1	3	8	11	3	9	16	8	312	423	149	249	197	3
2.484		1098	507	705	349	260	4	383	367	402	536	451	1	861	252	332	278	1	3	5	9	5	11	15	18	279	454	161	298	213	6
2.488		1039	510	722	303	290	6	376	359	403	540	441	3	840	240	267	268	0	5	7	7	3	3	15	22	277	465	145	280	207	1
2.492		956	536	681	336	291	5	383	369	411	588	446	0	837	275	266	333	0	5	4	11	4	5	19	12	270	377	154	280	208	6
2.496		996	498	734	324	318	4	346	397	424	596	473	1	858	242	276	255	0	2	10	6	1	3	21	9	298	432	179	245	221	5
2.5		910	568	690	332	257	3	401	376	381	535	477	1	872	257	254	246	3	6	5	7	5	10	18	21	302	423	149	256	212	1
2.504		979	513	649	335	291	7	352	385	392	578	444	1	871	250	282	279	0	8	9	5	5	6	15	14	290	411	147	273	194	2
2.508		1103	491	723	312	260	2	351	378	385	592	399	0	862	239	291	275	1	3	6	8	6	9	20	11	262	424	162	271	223	5
2.512		993	525	682	345	291	2	374	378	370	514	401	2	864	193	303	263	0	6	9	8	2	8	20	22	286	411	153	258	191	1
2.516		962	480	696	362	274	4	362	406	386	590	439	3	801	228	293	270	0	4	8	9	1	2	18	12	288	417	165	265	237	7
2.52		1061	475	647	301	293	4	349	376	377	540	410	0	822	224	296	238	0	4	6	9	4	8	15	7	294	409	140	241	225	3
2.524		967	477	684	341	295	4	340	378	359	518	439	1	869	224	298	300	0	3	6	11	2	6	19	14	266	417	171	274	226	4
2.528		981	475	671	303	300	4	361	400	375	538	414	1	831	255	302	253	1	3	6	11	4	11	14	14	290	404	123	241	225	3
2.532		948	537	669	323	271	3	352	422	374	530	388	3	890	232	279	284	1	5	4	10	4	3	18	12	268	404	170	265	206	2
2.536		952	517	664	325	299	5	346	388	365	533	432	1	861	237	252	293	1	9	7	2	5	4	16	11	261	411	174	255	214	0
2.54		947	496	666	332	252	3	332	346	377	561	438	0	822	231	299	271	0	5	5	7	5	6	13	12	272	369	147	254	220	1
2.544		984	509	676	345	281	4	373	361	395	561	391	2	801	238	269	269	1	6	5	13	3	4	22	10	257	447	147	251	212	4
2.548		970	493	644	286	257	2	329	370	355	576	409	1	842	248	251	275	0	6	5	11	0	3	26	15	288	380	162	253	215	0
2.552		995	476	614	316	259	7	378	387	360	538	398	0	837	232	277	300	2	2	7	8	4	10	13	6	280	401	148	267	225	6
2.556		1004	512	689	317	285	2	360	379	398	530	429	3	849	235	262	277	0	6	6	3	4	6	15	16	254	394	149	258	220	4
2.56		905	498	644	336	293	1	355	397	365	519	410	1	808	239	243	298	1	2	6	10	2	11	14	17	291	364	165	259	227	5
2.564		1006	481	641	333	281	2	368	367	351	542	392	1	779	219	272	273	1	3	9	8	6	8	27	8	281	445	167	253	242	5
2.568		947	519	679	331	278	3	338	375	388	519	407	0	796	210	271	269	1	5	19	8	2	5	18	11	264	390	155	235	190	8
2.572		893	478	640	295	259	3	353	379	358	534	403	1	839	252	293	236	1	5	2	10	4	8	24	13	286	376	158	277	196	3
2.576		985	469	639	321	264	3	350	358	360	528	450	0	843	231	277	277	1	2	7	16	2	6	24	5	267	411	169	239	234	0
2.58		893	503	694	334	284	1	336	354	375	511	446	1	829	203	250	267	0	4	12	5	1	6	24	6	285	353	141	243	190	3
2.584		1038	502	631	336	245	0	342	341	354	560	421	1	796	229	269	256	1	4	2	11	5	8	20	12	286	409	149	249	203	2
2.588		911	464	606	325	246	5	326	356	393	574	400	0	822	230	305	266	1	5	2	8	2	8	20	13	285	398	159	246	209	2
2.592		939	455	596	344	276	3	325	370	372	543	458	2	771	229	262	284	1	5	4	15	6	4	22	10	274	432	154	269	208	3
2.596		911	479	624	334	279	4	334	340	386	554	419	1	832	215	244	266	0	1	5	4	1	13	15	8	283	388	149	248	223	2
2.6		993	459	656	317	258	2	354	378	365	536	394	0	799	244	270	254	0	6	6	8	4	8	25	6	281	398	158	253	196	9
2.604		960	473	689	316	251	3	336	376	378	498	387	0	770	238	259	281	1	7	2	7	1	3	13	10	258	392	148	279	246	5
2.608		917	513	604	289	284	1	328	381	339	520	402	1	812	223	254	278	1	4	6	7	6	7	25	14	246	368	141	241	196	5
2.612		866	475	599	301	282	4	372	393	342	521	394	2	793	222	250	239	0	3	8	5	2	5	19	12	273	437	166	266	222	4
2.616		920	463	620	312	268	4	312	352	347	528	379	2	778	240	242	262	0	2	6	10	5	6	14	10	286	380	136	256	202	5
2.62		959	475	618	307	264	1	330	375	347	520	383	4	790	205	277	295	3	10	8	5	6	4	19	12	271	364	153	243	221	6
2.624		900	447	617	314	247	5	331	335	359	529	444	1	791	210	269	274	1	4	2	8	3	5	19	11	266	408	146	253	207	3
2.628		978	470	671	316	258	5	292	377	361	507	395	1	831	222	269	293	1	9	5	13	2	8	25	13	253	382	158	276	232	1
2.632		907	467	661	279	246	4	345	365	338	546	415	2	802	216	281	299	0	0	4	6	2	5	11	3	261	370	148	238	216	2
2.636		923	477	628	296	263	5	304	383	344	552	390	0	811	212	244	259	0	5	5	8	3	4	20	10	258	399	152	245	203	0
2.64		868	442	619	287	258	4	331	339	377	540	392	0	767	247	272	242	0	5	6	7	2	5	21	9	236	416	165	269	185	1
2.644		926	432	623	294	265	0	339	353	359	510	399	1	737	217	251	247	0	5	6	10	6	8	17	10	266	376	142	243	222	6
2.648		858	470	596	301	246	4	333	369	370	526	417	1	774	226	238	270	0	4	9	8	0	7	19	6	249	424	162	253	228	3
2.652		825	434	640	321	252	4	313	306	404	569	398	1	782	216	291	264	1	4	4	9	3	2	13	12	231	388	133	245	202	5
2.656		927	481	585	326	234	5	330	363	327	526	395	1	824	235	221	286	0	3	7	13	8	5	22	8	245	379	146	236	206	4
2.66		928	465	622	293	274	2	337	377	372	524	378	5	801	211	229	292	0	3	4	8	4	5	24	9	254	379	136	230	202	4
2.664		867	459	672	316	259	5	316	362	354	501	412	0	779	201	240	230	0	3	6	16	5	4	17	14	253	362	134	247	209	1
2.668		913	490	652	297	239	3	328	321	361	473	392	1	709	212	236	254	1	4	6	11	2	7	25	6	293	366	133	263	211	1
2.672		858	477	583	294	237	6	274	370	351	549	381	1	799	210	255	246	0	6	5	8	5	9	16	12	258	377	149	259	223	2
2.676		885	464	604	320	236	10	309	342	356	518	397	2	805	202	273	242	1	10	3	12	0	6	19	16	265	374	176	240	241	4
2.68		901	462	595	280	238	6	325	350	339	494	353	3	797	212	255	271	0	5	7	9	5	3	14	19	262	390	152	228	196	2
2.684		866	454	627	277	253	3	325	330	336	499	387	0	784	203	277	255	1	3	7	11	2	6	16	13	257	392	146	228	217	5
2.688		923	467	634	287	245	2	323	316	355	499	378	1	760	213	240	255	1	3	5	5	4	6	22	14	239	397	137	220	188	6
2.692		837	471	590	300	260	3	304	321	344	513	381	0	793	219	244	247	0	3	7	6	4	5	13	12	240	381	131	242	194	2
2.696		874	467	548	299	264	6	319	336	354	487	348	2	784	205	248	250	1	9	5	9	2	9	16	8	261	364	161	217	182	3
2.7		895	450	578	340	252	5	305	364	353	488	399	0	734	212	231	234	0	0	5	8	5	13	18	11	263	358	143	236	174	2
2.704		837	441	596	288	234	3	326	349	366	509	365	0	719	207	232	223	0	8	8	9	6	4	24	9	226	405	127	244	191	2
2.708		873	463	574	317	279	5	323	342	351	534	377	1	762	201	234	257	2	3	8	7	4	6	19	10	248	364	152	238	221	4
2.712		862	459	619	290	259	3	292	338	344	499	375	1	785	215	243	246	0	3	8	5	4	6	15	10	243	384	120	241	196	4
2.716		860	485	564	271	251	3	302	305	356	489	340	1	779	192	254	215	0	2	3	8	3	8	16	14	214	373	140	261	175	2
2.72		914	429	572	292	272	1	294	348	331	486	358	1	788	213	249	242	0	6	5	6	6	10	19	15	264	390	150	243	187	3
2.724		851	440	578	278	244	4	336	333	353	555	368	1	789	206	271	270	0	4	3	9	6	7	18	10	254	400	142	257	191	2
2.728		851	390	574	278	252	1	350	338	392	498	404	2	759	222	236	256	0	5	5	8	3	7	18	5	261	367	121	238	204	4
2.732		853	458	562	298	229	1	331	340	329	515	342	0	774	202	246	239	1	12	10	7	3	10	15	12	257	374	145	250	201	2
2.736		861	428	597	292	239	8	284	342	332	506	366	1	738	190	237	269	0	3	7	9	3	10	28	15	267	349	151	242	207	4
2.74		874	444	608	262	262	2	281	314	330	484	358	4	705	203	228	247	0	4	4	3	5	4	17	11	209	378	126	241	222	4
2.744		850	435	575	289	255	6	313	374	319	550	341	2	710	201	251	232	1	4	7	7	8	8	27	12	205	373	130	259	217	1
2.748		914	446	593	311	257	1	329	303	332	473	365	1	715	212	244	252	0	7	4	10	3	5	15	11	242	355	146	218	191	0
2.752		821	449	550	284	257	2	331	330	321	496	408	0	751	193	236	226	1	4	2	9	6	5	13	15	239	356	144	215	186	3
2.756		875	416	589	277	236	3	318	312	361	465	368	0	702	199	279	240	1	5	10	5	3	9	18	15	235	359	130	240	205	2
2.76		885	423	573	291	249	3	295	323	343	480	381	1	730	187	250	254	0	5	4	9	4	11	15	8	221	371	142	219	191	4
2.764		852	405	539	304	234	6	274	330	340	484	393	0	762	195	252	244	1	2	4	11	1	7	25	8	223	351	139	247	202	5
2.768		872	394	568	282	242	3	305	323	347	470	354	1	713	201	244	251	0	1	3	13	2	8	18	9	252	360	126	223	187	3
2.772		841	421	574	266	222	3	315	362	344	495	343	0	727	192	247	252	0	3	3	12	4	9	12	11	245	350	116	252	161	3
2.776		851	387	597	265	247	2	306	313	344	460	321	5	722	201	234	262	2	2	4	5	4	6	27	8	251	365	146	227	195	2
2.78		874	430	530	264	258	1	334	332	343	467	336	0	766	237	249	220	1	1	6	9	4	5	22	9	239	392	138	223	182	5
2.784		849	439	565	270	234	4	326	365	320	475	352	0	769	215	278	241	0	5	3	3	3	7	20	13	248	360	143	222	211	3
2.788		818	460	546	267	210	1	308	359	317	480	349	0	785	187	227	214	1	4	3	7	4	4	23	15	231	372	130	215	219	4
2.792		887	422	635	277	239	2	293	298	334	505	368	1	751	194	258	239	0	5	4	8	0	3	12	7	246	322	121	229	188	1
2.796		873	431	532	242	237	3	265	314	330	471	354	1	691	203	230	239	0	5	6	6	3	8	21	9	234	374	122	217	207	5
2.8		893	411	587	239	244	4	293	336	332	481	394	3	768	157	221	257	0	4	5	9	2	4	22	10	218	364	105	233	188	5
2.804		792	432	521	304	231	2	312	302	319	480	325	1	730	195	230	223	1	2	7	6	3	8	22	13	238	363	121	229	202	2
2.808		805	437	558	296	229	5	295	295	322	466	355	1	692	193	246	215	1	3	8	7	5	4	18	10	225	339	135	239	185	2
2.812		813	431	543	273	257	6	290	337	309	451	345	0	777	184	219	242	1	6	9	9	2	6	15	12	221	363	138	222	194	3
2.816		822	393	554	263	226	4	301	337	312	463	366	1	709	201	244	270	1	6	7	8	1	6	15	10	247	325	137	221	193	1
2.82		797	390	588	308	239	1	276	275	351	468	360	2	699	214	225	233	1	4	1	5	3	11	18	9	234	364	146	246	191	3
2.824		836	414	525	277	203	1	301	290	299	475	386	5	726	191	240	235	0	7	4	9	2	2	21	6	229	359	136	231	172	4
2.828		777	446	550	284	197	4	289	329	319	454	338	2	694	208	214	244	2	6	4	10	4	12	23	10	242	345	116	202	208	1
2.832		826	384	488	259	225	3	301	352	319	480	349	5	714	191	219	225	0	4	7	13	5	3	19	9	254	306	100	222	164	0
2.836		813	410	492	243	240	3	295	331	311	454	369	3	699	189	227	245	1	4	7	13	2	4	22	10	238	346	128	209	179	4
2.84		864	442	574	273	214	1	311	306	336	491	325	3	687	187	221	222	0	6	8	10	4	8	16	9	233	296	139	238	180	6
2.844		798	412	540	287	254	3	272	299	318	427	328	0	650	217	260	233	0	4	4	9	1	8	17	11	237	343	122	217	187	1
2.848		832	459	544	248	230	2	299	336	326	452	378	2	683	163	252	242	0	3	4	5	1	4	19	9	235	352	140	201	201	1
2.852		769	390	528	265	236	2	316	321	337	491	322	0	746	189	222	248	0	4	1	12	3	9	18	11	248	341	133	229	198	2
2.856		784	438	536	262	215	2	285	325	310	454	367	3	682	174	220	261	0	6	4	6	3	5	15	14	205	333	119	215	170	3
2.86		782	403	553	300	229	2	271	323	304	466	362	2	734	194	195	234	0	3	4	10	2	8	16	10	222	384	124	245	188	5
2.864		785	398	566	248	234	1	334	349	339	452	360	0	693	190	233	205	0	3	5	10	5	2	18	9	235	356	128	216	175	2
2.868		841	418	538	240	233	4	270	324	330	469	364	0	717	179	239	237	1	6	5	5	3	6	18	9	221	329	129	214	207	6
2.872		848	419	498	271	215	3	295	326	310	461	333	0	741	175	219	229	1	3	3	6	4	5	12	14	213	335	149	247	170	2
2.876		831	391	547	243	212	6	279	319	310	407	338	1	693	171	212	229	0	4	1	6	5	10	20	8	238	355	118	218	207	1
2.88		800	380	548	275	205	1	275	299	308	436	348	1	689	195	246	236	0	5	3	9	8	5	15	5	196	364	121	239	182	2
2.884		863	396	535	272	206	6	279	317	327	493	353	1	669	166	228	219	2	3	3	17	3	6	15	16	195	351	142	229	174	2
2.888		843	411	551	248	236	5	287	302	292	405	335	1	673	202	225	251	0	5	1	4	4	4	11	14	242	346	154	212	163	5
2.892		806	437	510	229	214	1	290	332	294	456	352	0	702	167	226	242	1	8	2	6	1	1	20	6	250	340	129	203	205	8
2.896		777	420	563	258	220	2	293	313	315	480	349	0	702	176	202	228	0	6	4	13	3	7	18	11	223	356	126	218	215	3
2.9		879	414	507	275	213	5	286	290	278	417	357	1	656	190	212	209	0	5	10	7	2	5	18	11	228	321	133	201	171	3
2.904		797	430	508	246	235	1	261	281	320	424	349	0	626	190	236	234	1	6	4	10	0	6	12	7	255	321	119	207	167	3
2.908		773	383	580	258	199	7	251	291	337	474	346	0	716	182	203	235	0	5	4	10	2	9	13	7	228	358	127	220	184	4
2.912		834	363	519	225	231	3	266	302	327	431	322	2	686	197	218	238	0	9	2	10	3	9	20	10	230	312	119	215	209	2
2.916		780	389	508	235	248	4	267	321	280	461	355	0	644	154	216	244	1	3	6	10	4	8	16	12	220	343	115	229	189	1
2.92		737	395	519	244	233	3	240	327	286	449	332	1	637	173	239	206	2	4	6	13	7	2	20	10	205	308	133	239	198	6
2.924		726	383	546	202	228	2	294	302	312	477	358	1	684	182	242	242	0	6	11	5	10	7	16	15	202	348	116	215	165	4
2.928		689	396	554	268	232	0	276	304	297	457	311	1	656	171	241	233	0	2	10	9	4	11	17	6	252	318	135	217	205	4
2.932		779	387	478	239	199	1	257	258	309	426	336	0	627	176	224	226	0	8	7	6	2	5	21	5	225	362	143	214	193	1
2.936		798	421	507	245	211	4	270	316	301	419	333	0	634	185	221	222	0	5	8	7	2	7	15	7	233	312	127	219	177	5
2.94		774	405	526	245	211	0	279	322	312	425	344	0	676	178	205	221	0	1	3	4	3	4	14	9	205	318	140	220	165	3
2.944		775	418	566	256	225	6	265	301	267	456	327	0	656	163	212	232	1	6	3	10	4	3	19	8	219	341	122	190	171	4
2.948		760	387	478	247	213	4	287	304	300	450	346	0	680	199	206	223	1	7	3	10	2	5	21	17	227	323	121	241	164	4
2.952		813	416	509	235	223	5	286	324	316	431	332	1	675	165	241	238	1	2	5	14	4	9	26	9	199	348	130	213	167	5
2.956		783	378	538	268	232	5	276	263	301	437	311	2	664	179	223	217	1	7	2	6	3	5	27	7	190	350	134	211	182	0
2.96		774	395	519	264	226	8	274	287	306	422	316	0	641	170	226	233	0	2	8	9	7	1	20	16	244	353	127	215	182	6
2.964		759	418	527	265	215	3	263	302	306	413	340	2	662	174	208	238	1	3	7	6	3	7	23	10	208	315	127	236	182	3
2.968		790	335	469	232	206	0	272	295	274	466	292	2	702	171	214	236	1	2	2	9	3	6	17	8	212	333	105	207	170	3
2.972		772	372	502	242	219	3	292	272	305	413	337	2	699	164	209	238	0	2	4	6	4	6	24	11	233	320	117	191	182	3
2.976		775	365	501	242	216	2	262	299	306	416	342	2	710	168	195	215	0	4	4	3	2	2	18	8	232	338	108	212	209	1
2.98		736	390	450	241	231	2	275	300	295	421	339	0	651	172	224	224	0	1	5	9	3	8	27	13	219	324	112	229	159	1
2.984		746	367	513	243	212	3	273	301	283	434	331	0	642	173	206	232	0	5	10	10	2	5	19	12	224	332	128	222	179	3
2.988		767	354	479	227	225	2	268	292	252	427	314	0	638	193	200	226	1	6	5	8	4	6	26	6	220	322	120	211	174	1
2.992		732	411	499	232	231	9	256	298	275	458	296	0	625	185	195	215	0	4	8	11	2	10	16	4	202	315	144	204	189	4
2.996		765	366	473	232	226	5	260	269	260	394	322	1	633	162	201	227	1	6	2	8	3	4	23	6	211	357	130	179	174	2
3		751	406	480	224	216	5	256	264	286	418	332	2	656	180	213	215	0	9	1	5	0	3	19	5	212	318	100	197	145	7
3.004		769	371	505	245	222	4	251	273	269	465	296	2	614	162	214	233	0	2	4	5	2	4	17	5	218	335	139	203	184	3
3.008		754	398	539	224	208	5	265	271	295	413	331	0	690	170	200	246	1	2	6	4	4	6	21	11	200	330	131	238	188	6
3.012		780	353	472	231	240	6	300	269	295	438	306	2	636	170	191	214	0	5	5	3	4	6	21	10	218	336	113	177	192	5
3.016		766	367	502	227	214	3	234	293	285	404	321	1	657	163	191	205	0	2	3	4	3	5	17	12	210	312	108	218	174	3
3.02		732	390	469	250	229	1	290	276	278	392	299	0	644	173	197	195	0	7	5	5	1	11	14	13	199	333	97	199	191	3
3.024		694	370	516	232	198	2	268	292	266	420	305	1	610	160	217	214	0	4	7	8	5	12	16	11	196	335	119	223	176	3
3.028		777	358	507	260	208	0	273	302	300	456	318	1	677	149	225	205	0	5	3	8	2	4	19	5	222	307	113	204	190	6
3.032		753	391	472	243	223	1	267	320	283	377	315	1	599	163	205	203	0	3	5	7	5	2	18	13	200	314	124	222	178	5
3.036		729	371	498	249	179	6	249	268	268	410	311	1	655	159	187	211	0	2	3	6	4	3	24	8	201	314	128	222	174	2
3.04		787	353	495	222	206	3	249	298	332	394	312	0	625	176	215	197	0	2	5	4	2	2	21	12	192	277	107	212	180	3
3.044		787	352	490	250	208	5	257	279	270	423	315	1	615	166	217	196	0	1	5	4	3	4	18	8	225	296	114	228	174	3
3.048		704	372	476	244	209	4	271	317	260	414	338	1	596	161	207	222	0	8	4	7	1	10	17	8	188	301	137	223	153	1
3.052		774	373	463	227	203	4	258	282	311	434	303	1	609	147	200	206	1	2	3	3	3	3	20	9	208	344	137	182	173	3
3.056		749	335	477	233	216	1	262	296	286	402	321	0	630	157	189	206	0	7	6	7	0	7	18	7	198	320	132	200	161	1
3.06		698	363	469	241	207	1	271	279	278	409	294	1	634	171	219	219	0	7	7	8	1	4	24	10	195	304	116	186	174	4
3.064		728	333	456	231	198	2	262	291	287	419	348	1	631	178	195	199	0	8	6	7	3	6	16	14	219	313	112	180	168	6
3.068		702	325	485	227	222	4	264	279	261	432	325	0	652	155	177	198	0	6	3	9	2	10	17	10	208	294	138	202	203	4
3.072		744	387	487	256	201	2	264	306	273	388	315	0	647	151	186	217	1	8	8	6	3	4	17	12	201	316	123	206	163	2
3.076		710	367	441	235	189	5	226	278	253	397	328	0	657	184	210	194	1	8	5	5	5	3	20	13	200	329	124	238	211	1
3.08		719	340	453	238	179	6	234	276	286	461	297	1	607	162	200	222	1	1	7	10	4	8	16	12	208	308	131	190	164	3
3.084		743	330	459	228	192	2	234	285	284	411	335	1	607	156	194	186	0	10	6	11	5	4	26	5	204	298	107	230	166	0
3.088		729	370	454	214	198	3	249	259	259	422	283	1	612	164	218	186	3	1	3	7	3	5	26	8	195	318	110	175	163	1
3.092		684	351	510	242	185	2	248	273	270	438	313	2	644	156	171	214	0	7	2	9	0	6	17	5	183	313	119	200	179	3
3.096		718	358	449	249	227	2	231	278	273	407	323	1	603	148	194	183	0	3	2	2	2	1	20	9	188	302	121	212	183	4
3.1		728	328	473	243	196	4	275	268	255	416	294	0	599	142	193	195	0	0	3	5	2	3	21	10	194	286	119	200	181	3
3.104		655	344	433	234	203	4	252	278	277	435	312	0	615	168	170	212	1	3	6	7	2	5	16	4	197	317	119	201	183	2
3.108		722	337	451	248	206	2	271	287	254	415	305	0	604	169	205	196	1	5	4	7	0	7	10	8	182	319	112	203	191	2
3.112		751	323	464	247	169	3	233	306	267	396	299	1	628	157	191	185	1	6	1	6	3	5	21	6	210	301	98	206	181	1
3.116		764	346	454	230	169	2	253	289	255	436	300	1	664	156	211	180	0	2	1	5	2	2	17	6	178	279	125	198	182	4
3.12		719	351	463	235	202	4	252	299	290	400	304	1	627	163	198	208	0	3	6	3	2	7	12	9	196	319	113	228	162	1
3.124		690	353	452	224	211	2	236	293	245	403	296	1	614	160	206	202	1	1	2	5	1	1	15	6	207	291	128	185	143	2
3.128		648	388	457	237	190	4	269	283	281	411	344	0	638	140	233	185	1	4	4	6	3	0	16	10	184	294	91	178	168	2
3.132		660	321	456	187	205	4	264	270	251	394	307	1	605	146	221	188	0	6	3	5	3	2	17	6	184	285	109	210	177	0
3.136		675	363	462	214	220	1	248	274	281	396	285	2	601	148	186	215	2	6	2	1	3	4	17	7	208	301	142	201	179	5
3.14		679	349	421	210	187	0	242	276	267	390	320	0	550	181	169	201	0	3	3	5	5	8	16	5	223	311	133	206	192	4
3.144		687	352	451	241	193	3	259	286	272	404	293	0	605	157	174	206	1	3	3	8	3	1	15	4	183	283	127	197	153	3
3.148		687	353	463	232	197	2	254	311	268	382	286	0	602	152	211	206	0	3	6	8	3	6	12	7	201	296	105	223	174	3
3.152		717	334	443	203	206	4	274	253	253	409	272	1	631	163	214	194	1	3	3	4	4	2	10	9	230	278	129	187	154	2
3.156		694	376	443	236	205	5	242	300	261	434	297	1	624	159	200	179	0	2	7	6	4	5	20	7	179	315	94	198	137	4
3.16		667	318	421	248	206	3	231	271	244	373	289	1	582	167	179	202	0	5	5	5	2	4	15	6	195	289	116	168	179	2
3.164		706	368	457	219	184	3	249	263	265	353	271	0	592	178	181	186	2	3	2	8	1	3	15	4	196	310	109	193	182	3
3.168		658	341	443	203	186	2	253	309	269	419	295	0	625	134	193	206	0	2	6	8	3	4	15	7	169	265	107	185	181	2
3.172		693	345	446	230	187	5	224	259	237	382	313	0	634	141	162	225	0	3	6	10	3	10	13	6	176	285	125	179	174	1
3.176		662	319	438	215	182	3	238	272	280	385	286	0	616	149	198	173	0	5	3	7	0	4	16	11	200	286	125	197	161	2
3.18		684	327	428	196	199	4	230	263	260	412	274	0	642	180	185	202	1	6	2	3	3	4	11	7	206	308	122	198	189	1
3.184		708	357	428	220	208	1	197	286	251	372	294	0	616	161	196	181	1	8	5	4	1	8	14	5	194	276	96	201	181	1
3.188		689	347	419	208	198	5	240	262	249	407	263	2	608	144	193	212	0	6	5	6	3	5	14	12	197	330	114	180	152	4
3.192		641	330	446	212	227	5	227	261	265	386	279	1	634	125	168	183	1	6	3	7	1	3	13	10	169	293	99	203	173	4
3.196		651	311	440	208	202	2	242	277	245	371	302	0	615	143	178	197	0	3	7	4	1	7	14	9	161	305	119	199	165	4
3.2		717	356	433	244	197	2	227	261	254	411	280	1	594	168	188	199	0	2	4	2	3	7	24	6	162	263	103	201	165	1
3.204		733	328	423	202	214	3	232	283	259	379	281	0	610	129	188	189	0	3	3	7	2	3	15	8	163	296	104	170	149	2
3.208		664	332	423	196	187	1	251	313	247	368	267	0	625	142	203	200	0	3	8	4	9	7	13	5	187	281	95	201	176	2
3.212		652	330	455	196	197	3	245	219	264	370	279	1	574	145	182	212	0	3	8	6	2	5	9	9	191	304	106	185	143	4
3.216		694	339	473	224	179	4	224	252	260	409	285	0	564	140	180	164	0	4	3	7	6	3	16	9	171	289	140	166	185	2
3.22		727	330	445	218	203	1	239	236	264	387	290	1	598	145	196	205	0	2	2	6	2	6	14	9	177	295	95	194	161	9
3.224		629	340	441	222	175	0	246	282	245	369	314	1	573	156	183	186	0	3	3	8	3	4	15	7	185	307	90	182	165	1
3.228		690	332	449	246	175	4	215	283	263	395	262	0	531	137	202	216	1	1	2	3	1	7	17	6	208	255	108	165	161	1
3.232		639	305	442	224	195	6	213	247	254	374	285	1	585	132	179	180	0	2	7	9	0	5	12	10	208	312	113	194	172	6
3.236		670	313	451	199	207	1	193	273	255	380	289	1	555	157	201	201	2	4	6	9	2	6	12	5	192	279	100	208	164	1
3.24		652	334	444	210	177	1	236	281	256	395	312	0	611	148	150	206	0	5	4	7	2	4	13	6	180	274	121	209	150	4
3.244		664	336	429	212	213	2	212	277	247	341	256	4	582	133	190	192	0	5	4	9	1	8	15	14	194	309	120	197	153	6
3.248		647	313	443	194	200	3	240	264	269	321	263	1	591	148	162	165	0	8	3	6	0	5	15	7	184	283	110	196	179	2
3.252		639	315	416	207	186	5	238	255	249	385	311	1	572	148	164	195	0	3	7	5	3	6	13	7	190	268	127	191	189	0
3.256		622	345	429	205	154	2	244	263	252	361	286	2	583	157	157	217	0	1	2	9	3	2	19	5	158	271	115	186	151	3
3.26		661	317	380	205	181	6	236	257	275	382	280	2	586	155	165	183	0	7	3	4	2	4	10	12	171	284	89	177	145	3
3.264		610	304	458	195	181	2	230	261	260	368	289	1	540	157	180	191	1	2	4	5	3	0	17	5	185	276	104	214	172	2
3.268		686	315	484	206	176	1	239	259	257	376	266	1	573	144	173	171	0	2	9	5	3	7	13	7	178	278	127	188	175	1
3.272		628	326	439	200	176	2	248	246	225	378	267	1	564	134	174	174	0	4	4	7	1	4	11	6	147	284	99	161	179	4
3.276		663	316	389	221	191	2	210	260	229	348	304	0	562	153	194	178	0	4	2	5	3	3	12	5	179	280	98	189	148	3
3.28		654	327	406	223	186	5	260	264	236	382	281	2	558	140	178	210	1	4	7	5	5	5	17	10	166	281	108	189	154	1
3.284		647	319	446	208	191	8	228	263	225	317	297	0	544	139	186	178	0	6	5	7	3	5	20	4	174	253	93	162	152	4
3.288		630	320	398	183	189	3	214	242	251	374	272	0	552	139	174	158	1	3	7	3	4	4	14	6	170	279	100	165	198	2
3.292		630	295	415	236	168	3	235	235	250	353	265	1	563	118	174	177	0	8	5	7	4	6	15	5	162	253	85	199	151	3
3.296		634	279	381	211	192	3	245	235	243	375	294	1	547	145	201	161	1	4	5	9	3	3	14	4	188	286	107	168	153	4
3.3		663	290	406	209	203	4	234	211	222	393	270	1	544	152	175	187	1	5	2	8	2	1	14	6	167	275	94	175	175	2
3.304		658	282	398	206	175	2	220	271	234	384	285	2	573	124	170	170	2	6	2	10	4	8	12	9	192	246	113	167	132	3
3.308		679	321	413	184	189	1	261	226	255	397	310	0	539	111	182	172	0	6	4	3	4	4	11	11	182	273	111	176	175	3
3.312		665	302	424	199	171	6	240	264	229	391	265	1	571	170	184	173	1	2	2	8	0	9	8	1	173	304	95	192	150	3
3.316		604	316	402	200	195	4	237	251	229	340	286	1	537	148	156	191	0	2	5	8	2	4	21	15	168	273	94	192	153	6
3.32		599	320	392	192	196	4	249	228	265	352	257	1	583	126	156	166	1	5	4	6	3	0	14	13	179	269	102	178	168	5
3.324		689	305	410	182	166	1	231	259	222	373	250	0	525	116	187	189	0	4	3	6	1	7	12	7	162	294	115	171	151	2
3.328		595	333	384	222	173	5	208	272	253	360	292	1	558	149	165	176	1	1	2	6	1	2	12	11	165	274	92	183	160	3
3.332		649	299	374	215	188	3	234	261	252	382	266	0	554	131	165	166	0	3	4	5	4	3	14	7	189	268	115	196	179	1
3.336		635	305	374	196	207	4	213	234	242	359	288	2	535	142	202	165	2	0	2	4	4	5	15	11	166	245	106	186	151	1
3.34		642	314	410	194	176	4	225	227	235	360	283	0	533	152	177	186	1	1	3	6	1	6	12	7	190	263	90	214	142	3
3.344		631	345	422	190	194	5	222	241	239	347	293	0	591	143	173	206	4	3	4	5	3	3	11	4	193	247	112	177	168	3
3.348		633	306	405	201	169	0	227	223	246	344	264	0	572	141	171	156	1	6	1	4	1	5	13	8	173	285	95	180	155	2
3.352		625	307	429	217	164	6	214	261	208	357	272	1	546	137	165	170	1	1	0	4	1	3	14	7	169	267	100	176	145	3
3.356		584	286	402	224	177	3	209	257	221	377	275	1	566	143	161	172	0	2	7	7	2	6	14	10	182	285	105	192	157	1
3.36		578	297	395	212	187	3	235	227	206	393	243	1	569	142	171	185	0	4	1	5	4	5	14	7	184	267	107	147	170	3
3.364		613	296	385	192	170	3	226	238	211	286	256	0	561	141	176	190	0	2	5	3	3	2	12	7	155	259	106	175	155	2
3.368		566	297	450	201	178	1	215	244	252	321	258	0	511	126	162	171	0	4	4	7	2	5	12	5	190	257	87	202	161	0
3.372		611	305	394	202	185	1	234	226	215	315	274	2	592	124	169	150	1	4	6	4	4	3	15	6	194	259	95	174	150	1
3.376		601	323	393	193	154	3	259	236	242	337	271	1	554	131	151	187	1	2	1	8	2	6	7	3	167	293	89	179	158	1
3.38		614	299	373	226	176	1	202	249	233	337	251	1	546	140	177	194	0	4	3	6	1	4	19	8	174	257	99	175	158	2
3.384		608	304	397	202	193	4	207	244	228	364	280	0	502	134	150	189	0	3	7	9	2	6	14	9	194	275	90	166	169	1
3.388		561	302	385	191	173	2	199	291	220	366	269	2	508	132	183	184	0	4	3	10	3	4	10	10	159	254	103	175	161	5
3.392		627	294	438	187	188	7	236	226	237	339	270	2	577	131	183	166	0	5	8	7	3	5	9	4	149	272	92	181	134	4
3.396		601	302	380	174	174	3	202	236	216	360	260	0	522	144	170	182	1	3	4	10	1	6	20	6	135	284	101	210	156	7
3.4		633	306	389	194	171	6	211	239	223	342	252	0	524	145	168	184	1	3	8	13	2	7	18	4	197	295	85	172	166	1
3.404		612	328	380	192	163	5	197	229	230	337	234	1	504	130	170	165	0	3	1	7	5	10	13	5	169	258	84	179	185	2
3.408		618	286	402	196	186	3	209	238	241	323	256	1	562	121	172	167	0	1	4	11	7	3	12	5	159	262	92	174	157	5
3.412		618	301	397	189	169	3	228	232	238	354	270	3	501	136	185	165	0	4	6	10	2	11	12	10	178	279	117	175	148	1
3.416		584	316	363	180	172	3	188	238	247	328	229	1	551	133	146	157	1	6	2	14	5	9	12	7	205	266	108	180	166	4
3.42		597	289	361	197	192	6	229	244	246	336	248	1	530	141	163	185	0	5	6	27	1	11	15	7	168	273	100	169	153	7
3.424		595	296	378	202	189	5	212	257	239	338	257	1	530	148	165	169	0	3	6	22	4	12	11	7	161	266	119	165	155	4
3.428		605	285	403	193	176	2	204	254	217	364	275	0	567	117	149	194	0	4	4	29	6	10	7	7	148	249	97	166	149	3
3.432		622	292	349	185	161	3	194	220	221	367	260	0	547	127	155	160	0	8	5	21	10	15	18	9	180	268	86	164	159	3
3.436		550	284	404	188	174	3	210	231	221	311	234	3	548	129	161	173	0	7	10	27	6	28	14	10	177	254	124	184	158	2
3.44		580	265	362	160	169	1	198	249	224	304	241	2	523	150	151	150	0	8	11	40	6	20	13	6	171	264	107	190	175	3
3.444		610	291	385	184	178	3	222	216	234	348	242	0	511	124	170	176	0	5	10	41	12	35	11	14	161	255	109	209	152	5
3.448		583	293	358	170	185	1	202	233	223	312	275	2	567	142	142	176	0	16	13	55	13	37	16	10	160	246	100	185	152	4
3.452		588	266	412	178	181	4	213	217	222	330	237	1	523	128	173	204	0	14	17	39	13	33	14	14	189	233	89	189	135	1
3.456		614	278	374	183	176	6	203	245	207	322	251	3	536	143	165	181	0	19	14	51	15	52	13	25	160	276	97	168	147	4
3.46		641	283	386	190	150	4	238	254	246	320	260	2	540	122	167	168	0	15	11	51	19	66	13	22	160	257	114	162	155	3
3.464		592	281	386	185	165	2	235	242	208	344	255	3	495	131	154	144	1	19	27	79	27	71	9	47	164	258	97	152	132	3
3.468		632	282	346	159	171	1	238	224	240	331	239	2	516	107	142	161	1	20	19	72	27	77	6	45	151	251	106	150	139	8
3.472		582	281	362	196	212	3	203	218	227	328	264	0	539	126	161	195	0	21	19	97	40	102	13	69	171	258	110	195	154	4
3.476		615	296	385	186	164	0	209	246	217	313	273	2	534	127	158	144	0	28	33	95	39	122	14	81	167	282	92	171	153	3
3.48		584	292	388	170	183	1	215	216	243	344	225	0	480	137	152	152	0	32	31	107	39	129	27	114	163	244	105	185	154	3
3.484		579	282	362	226	172	3	212	220	207	327	226	3	543	135	148	194	0	38	39	115	49	149	16	129	162	282	95	164	148	5
3.488		597	331	348	167	175	4	214	219	210	351	205	0	512	104	150	193	0	37	31	127	60	180	17	175	155	224	114	174	140	1
3.492		573	305	340	198	148	3	210	240	215	333	263	1	497	122	172	163	0	57	55	155	64	211	19	223	159	235	92	141	157	3
3.496		600	256	350	188	167	2	199	262	246	336	233	0	518	123	163	166	0	56	66	195	83	226	37	299	148	260	115	165	160	3
3.5		561	294	369	171	174	2	222	236	225	319	272	3	540	114	160	159	1	63	57	190	102	233	36	338	159	238	108	168	151	3
3.504		578	307	362	190	171	1	222	221	209	323	241	4	459	124	179	171	0	84	68	237	92	256	50	407	154	242	86	186	138	2
3.508		570	297	360	175	163	4	214	225	205	353	242	1	529	121	159	159	1	85	76	276	133	276	56	457	190	249	79	170	145	0
3.512		551	279	373	176	162	1	219	226	206	331	254	3	478	132	150	150	1	126	87	313	155	319	60	570	152	248	105	145	155	3
3.516		582	291	365	198	179	2	193	247	231	321	258	2	523	122	163	150	0	100	88	398	148	330	73	667	177	223	86	160	105	3
3.52		621	291	330	193	133	2	214	228	221	320	227	0	530	135	173	145	0	134	132	432	181	433	77	812	153	249	92	160	124	0
3.524		561	273	360	168	173	0	193	212	218	315	211	1	502	124	150	156	0	147	118	509	198	472	110	973	155	236	85	164	173	1
3.528		577	316	354	182	170	5	199	224	221	318	257	0	501	137	135	154	0	184	161	628	262	443	110	1147	147	240	95	178	127	2
3.532		563	265	389	156	168	4	205	254	230	309	253	0	521	118	144	147	0	242	166	698	332	540	136	1203	160	237	83	167	159	3
3.536		592	275	399	187	159	3	221	223	210	339	249	1	503	129	159	140	0	314	206	805	355	619	149	1478	165	258	88	167	135	4
3.54		562	308	326	145	158	3	212	222	208	330	212	0	521	124	149	166	0	321	223	930	398	710	166	1725	163	276	97	168	160	2
3.544		530	294	360	154	176	2	194	203	224	318	284	0	502	107	165	160	0	390	294	1062	515	766	190	1898	167	262	86	170	136	2
3.548		604	283	348	174	168	4	210	207	200	332	242	0	479	110	152	159	0	470	313	1164	555	878	206	2193	173	259	96	165	133	3
3.552		595	312	364	186	174	2	206	226	185	315	224	2	515	130	165	166	0	566	351	1291	668	994	219	2410	172	239	77	164	140	4
3.556		552	277	352	188	176	3	201	223	210	351	245	1	501	119	149	138	1	697	405	1496	718	1196	270	2747	146	237	107	137	154	3
3.56		585	304	360	188	154	2	205	220	221	330	281	0	463	119	166	171	0	783	459	1612	937	1232	275	2820	130	235	79	163	143	5
3.564		540	303	342	178	179	1	188	247	209	351	224	0	459	128	178	160	0	915	554	1762	1075	1371	309	3112	143	261	101	169	143	2
3.568		563	305	372	179	166	2	222	220	214	300	254	2	445	137	162	161	1	1051	657	2013	1201	1508	359	3399	175	256	97	176	148	1
3.572		578	281	368	185	150	1	177	234	199	326	232	0	485	135	143	152	0	1215	740	2156	1322	1697	362	3657	164	240	95	161	172	3
3.576		556	274	345	178	137	1	200	234	214	310	233	3	495	112	129	143	2	1322	867	2341	1452	1765	414	3781	150	221	96	141	144	4
3.58		552	263	365	173	176	4	207	221	208	305	248	3	453	108	152	166	0	1519	967	2455	1546	1952	476	3903	160	237	89	153	152	7
3.584		572	254	351	159	156	4	186	230	193	332	245	1	522	114	118	156	1	1632	1059	2711	1864	2180	424	4138	161	250	102	144	129	1
3.588		572	259	332	183	162	4	197	221	216	343	227	1	448	134	171	178	0	1750	1209	2865	2007	2251	519	4185	147	263	79	138	153	0
3.592		557	269	365	190	157	1	183	197	196	339	249	3	505	115	129	161	0	1877	1372	3073	2040	2517	470	4422	158	263	79	176	167	4
3.596		551	279	364	160	153	2	221	251	205	319	229	2	449	132	166	175	0	2092	1464	3119	2290	2532	533	4543	144	220	93	171	150	5
3.6		573	291	349	149	143	2	197	225	213	330	230	1	466	116	147	152	0	2244	1693	3294	2431	2726	589	4584	141	225	95	160	136	3
3.604		581	258	328	160	135	4	185	221	220	321	256	1	496	125	135	171	1	2420	1732	3564	2610	2975	677	4688	169	258	93	144	149	5
3.608		598	291	358	153	161	2	204	226	222	304	237	3	496	128	163	164	0	2548	1885	3685	2891	3009	658	4822	164	244	81	175	140	3
3.612		526	279	318	189	153	9	197	215	217	320	247	0	468	101	155	150	1	2834	2071	3936	2957	3343	745	4848	165	228	87	144	146	5
3.616		573	259	364	175	145	1	186	204	201	312	246	0	497	105	153	161	1	2910	2126	4198	3126	3513	753	4903	147	259	94	186	132	1
3.62		505	256	334	179	170	1	197	212	212	330	225	0	458	133	145	159	0	3081	2459	4346	3332	3682	744	4825	141	223	89	155	148	3
3.624		569	288	344	154	172	6	193	241	222	331	265	1	499	126	151	156	0	3417	2608	4405	3644	3920	911	4851	159	229	83	157	142	6
3.628		537	265	330	184	172	1	171	199	220	287	209	0	470	100	133	143	0	3667	2738	4405	3756	4015	906	5000	165	252	96	171	160	5
3.632		568	290	328	167	146	4	183	229	201	299	248	0	464	133	132	161	0	3741	2946	4582	3961	4241	910	4796	128	232	69	166	139	1
3.636		486	249	324	158	155	6	194	200	219	323	222	1	478	130	166	168	0	3922	3149	4719	4094	4442	953	4699	180	232	69	156	146	3
3.64		518	275	338	155	157	2	192	200	204	322	247	1	461	113	156	161	1	4123	3264	4723	4398	4545	1010	4638	170	230	97	160	144	3
3.644		531	261	307	157	175	0	186	205	195	310	212	0	482	118	139	153	1	4252	3456	4847	4540	4614	1048	4377	190	241	88	164	154	1
3.648		575	247	320	173	163	3	183	238	189	301	250	1	458	104	149	134	0	4473	3580	4899	4433	4731	1094	4063	155	214	85	129	124	3
3.652		542	264	323	169	141	3	196	208	200	301	199	0	486	125	155	158	0	4583	3808	4929	4511	4804	1152	3861	127	227	80	157	123	4
3.656		539	263	318	146	175	2	220	222	226	271	257	0	486	116	140	153	4	4677	3997	4965	4811	4816	1150	3554	146	239	99	155	134	3
3.66		543	249	350	167	144	1	184	233	226	294	214	2	504	87	143	144	1	4825	4155	4960	4931	4783	1173	3275	155	237	67	148	151	2
3.664		520	272	354	168	152	4	155	195	180	298	222	1	500	114	143	163	0	4789	4023	4853	4927	5000	1201	3001	135	241	88	160	129	4
3.668		553	240	326	168	142	3	198	205	188	278	219	2	498	102	134	154	0	4961	4413	4785	4929	4752	1179	2743	130	244	95	151	136	4
3.672		565	266	346	167	140	1	194	217	200	313	209	0	473	113	162	149	0	5000	4427	4973	4905	4795	1227	2385	150	225	83	127	162	0
3.676		553	261	333	189	144	4	189	224	198	303	214	0	456	109	142	149	0	4803	4513	5000	4822	4831	1354	2127	140	240	88	139	138	8
3.68		527	264	305	154	140	2	152	206	211	291	229	0	484	116	143	139	1	4888	4508	4885	4822	4795	1343	2036	147	224	87	146	138	2
3.684		590	268	325	175	153	3	194	213	199	275	211	2	465	115	135	142	1	4863	4629	4732	5000	4724	1401	1782	154	219	87	145	170	2
3.688		527	258	354	152	159	4	189	234	178	287	240	0	448	145	133	137	0	4772	4732	4800	4824	4705	1437	1638	137	231	105	174	160	1
3.692		546	280	337	179	162	2	163	216	197	328	213	1	462	114	161	158	0	4818	4819	4618	4916	4527	1405	1541	152	247	86	168	139	4
3.696		517	246	327	164	144	3	196	210	200	285	228	1	467	110	132	154	1	4859	4923	4591	4806	4663	1481	1481	137	228	100	146	151	4
3.7		503	248	339	160	153	3	191	212	210	281	240	1	475	107	142	138	0	4645	4801	4600	4623	4556	1471	1339	155	235	84	163	141	9
3.704		553	263	321	172	146	3	170	192	223	267	198	2	452	115	126	143	1	4619	4786	4588	4606	4570	1456	1288	165	245	90	134	141	3
3.708		541	263	331	149	155	6	158	228	191	305	286	1	458	123	140	152	1	4707	4763	4674	4726	4616	1498	1267	139	232	82	151	136	1
3.712		497	282	342	152	168	5	186	208	179	278	199	0	463	101	123	133	0	4711	5000	4430	4639	4370	1512	1172	154	213	92	159	143	1
3.716		536	243	332	163	153	2	205	197	187	286	220	1	481	119	141	160	0	4511	4846	4491	4381	4324	1489	1155	167	246	74	150	155	3
3.72		486	252	340	171	155	3	176	212	204	271	216	0	460	108	134	124	0	4479	4936	4432	4451	4351	1426	1098	156	210	85	149	139	3
3.724		509	265	327	144	143	1	176	204	192	283	197	0	458	106	138	135	0	4472	4735	4316	4375	4157	1449	1072	138	227	85	172	141	3
3.728		502	260	315	164	161	1	170	212	211	282	219	1	521	116	141	161	0	4441	4769	4276	4346	4226	1486	1088	148	228	83	137	129	1
3.732		511	279	335	161	143	3	200	210	203	256	201	2	498	110	145	133	0	4357	4751	4282	4271	4138	1470	1084	143	239	76	148	124	1
3.736		501	264	295	162	142	3	166	171	182	271	210	1	433	111	145	136	0	4377	4726	4249	4273	4021	1407	1032	150	219	76	117	137	3
3.74		545	245	299	187	153	2	162	205	201	286	217	0	441	92	121	146	0	4353	4668	4157	4220	4000	1419	1013	158	218	84	165	163	3
3.744		502	259	333	137	150	3	198	197	183	299	187	2	474	128	112	118	0	4175	4759	4231	4237	3945	1344	995	124	198	82	154	123	1
3.748		521	249	316	161	130	1	194	183	211	284	235	1	434	106	149	167	1	4232	4662	4087	4231	3874	1408	962	133	214	91	161	133	2
3.752		546	274	306	182	149	3	192	206	181	284	225	0	500	110	125	154	1	4107	4543	4169	4075	3852	1362	959	147	250	83	156	128	3
3.756		479	226	308	139	132	2	181	189	197	306	203	1	476	102	128	132	1	4126	4448	4059	4016	3607	1384	980	136	240	81	157	131	1
3.76		468	235	304	159	139	0	183	190	198	282	212	3	491	120	128	133	0	3989	4497	3942	3915	3639	1398	921	148	218	83	168	123	0
3.764		481	230	312	160	134	1	176	219	187	277	205	1	433	88	126	162	0	4018	4458	3812	3910	3609	1304	933	159	217	76	164	150	0
3.768		524	232	273	150	136	1	169	198	170	296	221	3	435	93	131	148	1	3878	4453	3866	3930	3742	1258	952	146	201	81	167	132	2
3.772		498	245	336	161	163	2	197	191	177	306	226	0	434	123	139	185	0	3946	4373	3861	3943	3473	1362	869	134	213	86	133	140	2
3.776		532	264	330	153	137	1	195	211	174	262	180	0	443	125	141	132	0	3856	4270	3807	3811	3379	1307	867	127	227	99	139	127	4
3.78		498	242	303	148	154	5	199	189	187	234	204	1	472	127	128	113	0	3795	4333	3902	3767	3427	1288	825	139	211	104	139	125	6
3.784		477	240	321	168	155	4	159	208	194	274	217	1	411	119	131	158	0	3660	4252	3715	3761	3391	1270	830	141	211	92	151	132	4
3.788		545	218	288	163	164	7	185	177	177	271	226	0	436	115	137	148	0	3643	4430	3683	3712	3317	1304	780	131	219	87	147	133	2
3.792		482	240	357	162	153	1	180	190	188	263	195	1	458	99	156	146	0	3634	4287	3681	3591	3195	1335	761	115	199	93	154	142	3
3.796		521	260	299	163	149	2	189	202	183	270	203	1	454	97	130	150	0	3659	4266	3577	3688	3247	1323	789	146	212	100	164	134	4
3.8		476	254	319	155	136	5	165	215	186	298	212	1	430	95	137	152	0	3517	4164	3699	3593	3236	1324	757	138	230	86	139	163	3
3.804		472	235	305	157	143	1	200	209	209	285	209	0	451	87	111	129	0	3435	4178	3590	3593	3213	1237	751	136	227	80	125	133	3
3.808		487	259	283	154	138	4	162	201	174	292	188	0	408	99	130	139	1	3416	4117	3562	3484	3130	1224	755	134	242	76	150	163	6
3.812		493	238	320	152	158	7	175	198	174	296	216	0	453	124	134	135	0	3528	4087	3575	3381	3101	1255	771	128	227	84	146	142	2
3.816		529	233	315	153	149	4	177	193	198	283	206	0	439	99	137	146	0	3516	3958	3403	3386	2939	1288	676	137	225	82	127	126	3
3.82		497	232	294	154	132	3	181	191	182	256	203	1	433	96	125	143	1	3350	3925	3348	3486	2989	1322	667	142	250	76	141	129	5
3.824		502	249	293	173	137	3	166	182	190	271	203	0	441	100	135	156	0	3368	3921	3379	3303	2810	1294	661	144	231	81	119	135	4
3.828		495	249	297	153	135	2	158	174	168	281	188	0	435	120	133	149	0	3329	3909	3298	3329	2830	1300	676	133	217	78	151	133	3
3.832		491	224	325	162	143	3	147	218	160	267	230	0	416	95	146	140	0	3300	3932	3321	3368	2780	1317	645	142	211	91	159	139	4
3.836		492	246	327	155	155	5	165	202	168	263	187	2	446	84	139	148	1	3295	3952	3280	3236	2886	1315	647	128	212	83	147	131	6
3.84		480	229	314	143	138	4	181	199	172	236	219	1	489	102	136	137	1	3207	3773	3238	3185	2714	1258	626	148	192	81	136	142	2
3.844		514	247	287	145	127	1	175	184	192	277	201	1	421	106	134	130	0	3165	3751	3216	3178	2663	1233	593	129	212	96	127	143	4
3.848		533	256	282	160	134	4	181	210	176	282	214	0	474	110	122	135	0	3040	3832	3189	3098	2568	1300	564	132	213	85	168	121	0
3.852		522	246	270	150	150	3	163	225	188	253	200	1	428	107	112	133	1	3110	3722	3095	3039	2674	1310	566	129	207	70	138	144	2
3.856		443	264	273	172	156	3	174	218	184	285	209	0	392	111	144	123	0	3086	3770	3109	3137	2514	1276	529	143	165	79	134	146	3
3.86		480	232	271	152	139	8	158	195	193	277	180	2	448	121	117	140	1	3034	3693	3149	2989	2536	1243	561	156	232	79	159	122	2
3.864		524	216	297	171	141	4	179	190	178	292	207	0	399	111	137	143	0	2884	3589	3086	2984	2525	1191	566	112	207	82	154	121	6
3.868		504	248	303	154	148	3	174	203	196	270	207	0	455	93	131	138	1	2921	3595	3132	2916	2579	1157	534	124	179	77	143	116	5
3.872		465	237	312	165	128	3	179	186	180	271	190	1	439	108	120	129	0	2838	3646	2999	3033	2382	1187	582	121	189	84	169	111	2
3.876		529	249	316	154	157	5	196	184	194	259	206	0	403	100	107	143	0	2923	3578	3043	2867	2403	1223	529	134	223	84	141	141	9
3.88		505	258	323	139	143	1	160	215	161	282	204	0	423	102	147	123	1	2850	3608	2955	2878	2345	1171	511	133	208	68	132	140	3
3.884		497	251	318	148	148	3	169	219	196	268	216	1	472	120	124	145	1	2781	3527	2944	2855	2338	1177	526	115	209	82	153	133	2
3.888		501	237	313	144	143	3	170	193	181	253	204	0	410	98	127	144	0	2844	3461	2791	2764	2251	1205	470	140	198	90	138	137	5
3.892		463	210	335	140	135	3	152	199	167	222	200	0	396	105	139	139	0	2746	3688	2952	2791	2266	1139	471	117	182	83	138	142	0
3.896		489	238	277	134	134	2	172	200	181	274	209	0	414	114	123	134	0	2621	3446	2939	2819	2282	1095	467	144	196	84	143	128	4
3.9		516	236	288	148	119	0	157	201	173	301	196	1	427	93	124	133	0	2681	3439	2842	2701	2223	1159	445	149	196	80	156	134	4
3.904		459	239	298	169	134	3	166	173	187	258	186	0	414	100	142	122	1	2752	3461	2768	2653	2174	1142	490	128	212	79	144	138	1
3.908		481	232	265	151	123	3	156	168	170	272	214	0	395	122	115	120	0	2602	3432	2760	2714	2183	1134	403	146	207	78	156	135	4
3.912		461	227	301	156	130	0	171	194	188	246	198	0	427	101	144	139	0	2573	3364	2746	2743	2142	1170	458	124	208	66	146	150	0
3.916		474	222	302	135	118	1	159	188	166	254	184	0	423	103	132	142	0	2664	3518	2766	2556	2157	1135	441	132	211	84	135	132	5
3.92		459	250	294	168	161	2	171	184	169	252	223	2	429	91	114	146	1	2545	3360	2821	2626	2044	1065	418	136	193	79	141	121	4
3.924		449	248	283	144	154	3	169	191	171	275	184	1	445	95	120	133	1	2575	3361	2678	2537	2166	1130	408	117	212	75	121	157	4
3.928		500	220	277	143	153	4	183	172	188	245	184	4	399	101	100	124	1	2443	3283	2705	2579	2027	1106	405	134	205	87	131	128	3
3.932		486	242	272	147	116	2	163	191	154	267	217	1	412	118	131	135	1	2498	3310	2739	2544	2019	1089	398	134	193	72	150	137	2
3.936		457	228	282	136	167	2	170	181	175	242	185	1	429	85	114	140	0	2458	3375	2547	2532	2069	1087	409	129	196	71	124	153	1
3.94		468	240	284	173	145	3	158	185	182	259	167	0	381	118	123	134	1	2432	3229	2627	2539	1920	1085	377	125	188	97	125	132	4
3.944		500	226	279	145	149	4	156	189	186	259	171	0	410	110	134	121	0	2500	3313	2673	2518	1967	1040	353	146	210	73	137	115	2
3.948		455	223	274	151	122	3	159	194	178	237	187	1	389	92	116	126	0	2346	3239	2581	2455	1931	1091	354	141	222	94	146	121	3
3.952		411	241	269	133	144	5	149	189	194	245	194	0	436	95	128	122	0	2406	3305	2651	2332	1862	1007	373	132	184	81	141	122	3
3.956		491	250	267	155	150	2	164	185	158	266	180	1	435	90	124	123	0	2322	3244	2566	2469	1777	1080	374	116	214	74	136	149	6
3.96		485	199	284	152	132	1	146	182	201	263	213	0	399	103	113	120	0	2344	3189	2577	2387	1812	1012	346	135	216	83	148	120	6
3.964		440	237	279	162	129	3	145	166	176	271	190	0	424	89	113	131	0	2313	3142	2506	2326	1813	988	357	144	228	65	110	124	5
3.968		449	242	264	122	142	4	148	176	186	257	178	0	442	96	123	128	0	2243	3173	2478	2424	1846	1015	319	127	216	94	129	140	5
3.972		488	240	271	121	134	7	153	164	163	249	178	2	417	100	119	129	0	2279	3055	2391	2420	1753	1010	306	123	211	86	147	123	2
3.976		455	249	279	155	130	1	170	195	183	271	198	1	456	98	123	123	0	2270	3124	2420	2365	1658	1002	334	147	186	84	135	150	4
3.98		408	242	260	139	135	0	151	192	180	286	192	1	429	89	140	110	0	2330	3136	2373	2239	1735	958	329	151	204	73	120	147	7
3.984		487	227	251	125	134	4	167	184	166	248	196	0	411	94	119	117	0	2252	3075	2456	2215	1666	965	347	115	217	83	146	120	1
3.988		454	230	274	138	127	5	141	192	182	245	196	0	399	90	127	137	0	2288	2988	2365	2227	1747	1030	309	118	195	74	148	113	0
3.992		449	219	278	123	126	3	161	186	172	235	185	0	390	90	144	128	1	2186	3137	2457	2262	1613	951	292	119	189	78	127	124	1
3.996		482	270	271	132	134	5	167	188	175	273	198	0	410	84	142	115	0	2217	3139	2375	2234	1667	982	300	125	217	90	121	139	6
4		456	236	281	126	133	3	165	158	212	262	197	0	381	97	127	133	1	2198	3040	2319	2144	1656	971	273	136	190	63	141	123	7
4.004		447	224	273	121	132	5	161	176	172	264	220	1	436	108	109	126	0	2123	3090	2356	2105	1629	929	290	127	190	86	137	136	3
4.008		427	231	289	136	140	1	177	178	178	254	195	1	359	71	120	127	1	2103	3046	2315	2251	1611	943	264	129	209	67	140	136	3
4.012		442	241	257	142	122	3	159	164	175	263	209	0	473	85	109	131	0	2137	2944	2290	2125	1602	940	268	140	210	75	134	137	3
4.016		434	217	260	127	136	6	140	184	173	262	210	0	395	92	110	138	0	2049	2995	2225	2103	1601	860	263	137	206	77	148	146	3
4.02		426	222	282	145	153	5	152	188	205	252	212	1	425	82	105	144	0	2104	2893	2274	2206	1516	945	253	142	227	78	150	104	0
4.024		505	193	283	138	107	1	163	173	171	278	198	0	417	78	119	129	1	2135	2951	2308	2007	1517	937	253	137	203	84	131	137	4
4.028		435	252	300	164	131	3	153	186	139	236	178	2	417	97	104	107	0	2079	2900	2275	2074	1528	945	256	122	189	88	143	134	3
4.032		491	217	269	145	132	3	144	177	167	243	173	0	417	104	125	136	0	2062	2833	2268	2131	1498	853	258	121	209	82	135	117	6
4.036		441	203	249	142	139	1	153	188	172	261	192	2	404	79	117	146	0	1917	2743	2225	2061	1465	880	265	113	187	64	118	134	1
4.04		457	218	274	154	135	3	151	171	164	249	181	1	393	83	128	134	0	1988	2921	2208	2001	1480	942	254	135	204	93	137	124	2
4.044		457	203	266	171	125	4	155	153	150	249	195	1	388	102	131	120	0	1992	2793	2200	2043	1458	827	256	125	193	75	138	138	6
4.048		448	202	257	145	122	3	169	185	173	241	188	1	370	88	108	129	1	1899	2874	2207	2114	1410	862	244	136	190	61	160	108	3
4.052		456	225	277	131	133	2	136	169	156	222	200	2	426	99	118	118	1	1944	2804	2200	2007	1398	871	232	123	181	86	127	131	1
4.056		440	232	266	133	129	4	154	193	173	256	194	0	406	94	94	148	1	1861	2764	2190	2030	1373	863	215	123	169	66	136	130	7
4.06		405	228	293	147	141	4	146	181	170	225	202	0	368	102	103	129	0	1929	2804	2159	2019	1380	836	241	115	208	77	147	132	4
4.064		438	240	259	120	138	0	148	197	166	242	193	0	421	92	139	129	1	1922	2773	2083	2049	1291	860	223	119	180	80	134	124	3
4.068		481	212	264	125	130	8	145	191	168	264	184	0	396	102	117	121	1	1888	2741	2101	2016	1380	795	214	120	182	67	155	126	3
4.072		413	225	281	133	119	2	139	194	163	266	166	1	366	86	111	120	0	1815	2776	2169	1869	1326	840	201	124	197	65	137	124	3
4.076		436	213	269	123	149	2	129	172	157	245	181	1	389	90	103	124	1	1808	2703	2136	1991	1392	778	199	112	222	74	123	120	2
4.08		437	205	261	149	137	1	155	169	170	250	181	0	382	93	100	120	0	1875	2703	2113	1833	1355	919	187	128	212	82	137	128	10
4.084		428	199	247	140	131	4	159	180	178	230	188	1	368	86	87	124	1	1859	2643	2102	1967	1276	812	185	112	183	79	120	135	4
4.088		424	218	266	138	128	4	153	159	157	224	186	1	402	90	120	121	0	1886	2608	2124	1844	1295	811	188	128	172	79	126	130	1
4.092		480	227	255	115	148	9	155	158	149	230	207	0	351	86	122	108	0	1845	2701	2040	1891	1357	756	205	109	167	72	126	131	3
4.096		449	213	246	143	115	3	150	184	154	256	189	1	408	74	114	118	0	1860	2576	2014	1852	1232	787	169	101	192	70	140	114	7
4.1		439	217	248	124	140	1	133	197	145	256	177	2	394	106	111	104	0	1896	2585	2102	1844	1290	757	193	133	193	78	105	117	1
4.104		438	211	236	125	149	1	176	180	150	244	177	0	422	90	107	129	1	1747	2616	1948	1854	1262	767	176	129	195	64	133	107	3
4.108		428	238	284	154	109	3	143	166	157	238	184	0	396	87	107	121	0	1801	2663	2012	1809	1186	787	188	126	223	78	140	128	2
4.112		451	233	251	145	144	3	169	147	144	266	170	0	413	91	106	135	0	1780	2600	1981	1853	1174	777	145	129	197	86	123	122	4
4.116		468	205	256	130	128	3	161	169	172	233	174	2	399	98	129	119	0	1744	2581	2018	1804	1209	756	162	123	194	75	126	131	1
4.12		439	190	256	142	138	1	166	162	178	246	182	0	400	70	109	127	0	1825	2651	1907	1788	1244	771	164	115	168	62	121	126	1
4.124		410	202	275	119	135	1	131	164	153	240	167	0	397	92	99	105	0	1707	2632	1893	1861	1190	774	172	108	202	72	136	100	5
4.128		440	216	261	147	123	3	140	172	187	223	171	0	367	75	107	132	0	1726	2536	1924	1860	1169	760	154	120	165	65	109	140	2
4.132		441	210	233	156	131	3	138	193	164	225	179	2	401	85	109	128	0	1693	2593	1940	1759	1166	763	150	127	172	55	121	118	6
4.136		387	212	271	138	111	1	143	171	170	240	180	0	388	83	117	127	1	1739	2550	1896	1760	1179	718	157	117	182	68	137	125	5
4.14		440	227	266	98	119	2	150	156	173	220	159	0	375	94	116	114	3	1711	2583	1962	1717	1223	750	159	127	176	69	110	137	2
4.144		428	211	248	125	118	3	139	158	154	209	180	3	337	83	110	110	0	1652	2502	1917	1714	1151	726	159	104	188	77	134	117	2
4.148		419	207	244	135	133	1	142	171	151	237	168	1	399	108	102	135	1	1631	2476	1986	1748	1084	713	134	113	166	77	132	118	3
4.152		438	224	273	120	143	0	148	165	145	262	201	2	366	86	106	120	0	1641	2515	1946	1731	1214	706	138	118	209	71	126	104	2
4.156		419	214	254	131	130	0	150	151	157	232	183	1	365	94	102	123	0	1646	2490	1889	1703	1159	738	139	111	193	74	127	107	2
4.16		415	215	249	121	103	2	143	174	144	241	179	0	349	96	125	113	0	1604	2497	1934	1676	1055	746	129	110	211	77	118	128	1
4.164		422	225	248	145	113	2	157	161	169	257	168	0	404	80	122	110	1	1598	2484	1919	1732	1092	682	142	98	189	93	131	112	1
4.168		437	218	238	145	97	4	159	165	150	239	186	1	412	104	120	124	0	1656	2569	1848	1694	1081	713	119	145	191	75	138	140	3
4.172		416	196	246	124	133	6	170	180	148	206	158	0	375	72	111	126	1	1636	2486	1875	1654	1110	704	131	107	182	87	138	100	2
4.176		409	201	247	148	128	4	147	175	152	222	155	0	343	91	97	118	1	1549	2436	1883	1720	1068	658	131	112	179	66	133	118	1
4.18		477	197	237	118	143	2	143	166	171	212	183	1	387	93	115	123	1	1522	2467	1785	1693	1103	683	143	125	181	68	137	121	3
4.184		381	201	252	129	114	3	135	153	138	220	156	3	330	83	122	103	0	1527	2419	1780	1597	1113	794	122	116	173	77	131	121	2
4.188		459	199	242	113	135	4	143	158	165	233	188	1	366	90	120	123	1	1508	2471	1812	1661	1080	681	119	123	198	83	136	119	5
4.192		433	215	240	137	119	3	129	173	139	230	182	0	382	84	101	119	1	1488	2431	1861	1617	1014	669	104	105	203	77	137	123	1
4.196		387	184	234	132	117	3	155	221	148	206	165	0	387	82	85	110	1	1628	2390	1829	1599	1095	684	114	108	177	63	125	119	6
4.2		400	184	251	119	111	6	126	189	137	205	155	1	372	91	102	105	0	1537	2406	1748	1608	981	697	128	110	207	85	136	115	2
4.204		412	212	251	129	134	2	127	151	128	261	182	2	375	88	117	105	1	1505	2341	1789	1572	1068	679	93	115	190	68	125	129	1
4.208		404	190	212	124	109	3	172	183	151	230	162	3	394	71	98	136	0	1537	2482	1729	1634	954	698	94	110	175	66	120	121	4
4.212		431	203	252	102	113	5	135	154	159	260	186	1	365	83	100	132	0	1538	2331	1748	1562	1045	709	106	133	202	74	133	130	7
4.216		404	216	221	124	128	4	161	195	163	210	156	1	365	68	104	131	1	1484	2336	1807	1564	984	687	118	124	216	72	132	119	3
4.22		409	197	251	121	120	3	150	149	128	216	162	0	369	95	111	120	0	1512	2358	1790	1564	1018	648	104	114	175	78	133	113	4
4.224		460	192	271	138	129	4	138	145	171	214	176	0	387	90	123	134	1	1497	2312	1749	1573	982	668	99	97	156	85	116	122	4
4.228		416	188	267	139	117	6	156	170	157	206	162	0	351	80	104	119	0	1456	2364	1768	1564	1038	660	97	122	177	72	118	111	1
4.232		408	184	239	152	115	2	147	163	142	252	167	0	360	95	123	108	0	1510	2296	1753	1581	1012	659	100	89	184	59	137	112	3
4.236		424	171	248	126	138	4	149	164	144	221	147	1	389	94	93	94	1	1476	2264	1701	1526	1005	629	110	93	167	75	126	117	5
4.24		392	185	231	127	139	0	143	165	161	222	190	0	351	74	134	124	0	1477	2310	1701	1543	976	644	92	103	172	66	129	93	3
4.244		397	194	233	135	134	2	160	164	141	225	165	1	365	89	117	100	0	1426	2333	1743	1498	938	608	96	129	170	73	127	120	3
4.248		426	222	226	127	126	3	131	191	146	226	180	0	346	79	89	109	0	1430	2310	1708	1539	920	630	88	129	207	68	117	112	2
4.252		405	217	249	131	106	2	129	170	167	212	170	1	396	96	106	115	0	1480	2349	1700	1537	930	619	90	97	204	75	131	120	6
4.256		422	186	230	116	118	6	130	151	162	213	177	1	367	76	119	108	0	1410	2154	1728	1446	952	579	87	121	181	66	117	125	3
4.26		365	186	243	112	112	5	149	176	161	211	178	1	352	68	104	90	0	1449	2310	1645	1528	944	645	100	117	176	71	152	117	1
4.264		378	203	215	130	112	2	156	158	150	205	158	0	360	71	100	103	0	1401	2293	1638	1445	905	626	87	105	183	60	138	124	2
4.268		415	182	236	121	131	9	151	154	143	230	165	2	348	69	99	108	1	1404	2250	1659	1476	881	657	101	90	167	76	133	113	2
4.272		382	208	244	125	125	3	154	157	133	213	156	0	379	85	107	109	0	1413	2331	1660	1516	960	619	80	98	164	70	117	127	7
4.276		390	205	239	132	126	2	161	168	171	217	188	1	389	75	112	108	0	1390	2228	1701	1551	943	652	61	115	184	81	120	125	2
4.28		381	233	238	128	125	5	125	162	148	248	176	0	348	74	134	121	0	1399	2231	1644	1430	933	609	81	103	156	73	110	110	4
4.284		413	193	248	112	107	0	153	159	167	248	176	0	374	84	106	100	0	1358	2185	1645	1438	903	571	82	112	163	71	133	120	1
4.288		387	189	231	121	132	4	145	145	143	226	149	1	386	65	118	90	1	1420	2202	1604	1454	839	618	88	140	172	70	136	102	3
4.292		385	203	233	116	133	4	139	150	153	188	156	0	358	97	91	118	1	1351	2202	1662	1510	882	623	84	115	164	64	137	116	4
4.296		365	206	251	125	114	1	142	157	143	224	169	0	342	89	116	123	2	1353	2204	1558	1458	887	634	76	101	167	84	154	118	2
4.3		402	172	266	111	124	4	126	155	127	232	152	0	392	77	87	99	0	1354	2161	1608	1418	819	592	93	101	168	61	127	113	6
4.304		441	218	244	130	137	0	130	166	154	249	184	0	339	76	115	103	0	1356	2165	1610	1451	845	574	68	123	176	72	123	114	3
4.308		383	173	224	128	127	5	156	148	157	208	151	1	350	87	115	119	0	1312	2180	1581	1337	915	588	78	110	195	67	124	104	3
4.312		397	187	239	118	113	4	127	160	144	233	144	1	333	83	107	103	0	1386	2145	1607	1441	821	598	69	94	184	66	116	111	6
4.316		412	175	238	120	125	4	170	164	156	225	169	2	351	72	112	120	0	1306	2140	1574	1402	846	565	69	89	179	90	110	104	3
4.32		371	197	223	125	95	3	121	184	150	220	153	2	331	76	114	110	1	1358	2168	1505	1353	882	609	82	103	176	52	112	118	4
4.324		379	199	190	135	116	2	139	156	137	228	164	0	341	62	97	90	0	1330	2151	1522	1326	854	589	72	102	181	70	112	104	1
4.328		406	205	215	144	120	1	137	153	142	206	167	0	307	76	110	109	0	1324	2121	1567	1390	805	548	77	106	187	75	105	114	2
4.332		413	207	231	120	120	4	128	135	141	208	153	0	341	88	98	113	0	1311	2139	1591	1410	865	584	56	127	172	73	133	90	3
4.336		390	192	217	131	138	2	135	167	134	217	152	2	332	67	115	118	0	1356	2166	1516	1436	831	583	62	102	185	51	114	138	4
4.34		374	193	221	130	118	3	130	134	155	231	166	0	400	103	114	118	0	1319	1996	1583	1352	817	626	61	104	165	74	127	120	3
4.344		378	232	222	118	120	3	142	165	137	201	157	2	356	85	97	119	0	1292	2176	1580	1387	868	531	68	107	169	83	141	130	1
4.348		399	199	246	152	127	6	142	138	130	227	156	1	348	89	116	101	0	1246	2057	1620	1325	839	563	69	107	172	69	112	93	5
4.352		363	197	236	134	127	6	137	136	128	236	186	1	321	73	102	102	0	1255	2056	1519	1313	840	551	49	97	162	61	123	137	1
4.356		405	176	236	139	130	5	107	173	155	208	171	0	364	83	112	103	0	1298	2001	1566	1341	771	546	64	113	184	48	112	105	3
4.36		419	181	239	122	109	5	127	174	140	211	153	2	360	74	98	114	1	1297	2030	1523	1379	806	574	73	107	172	64	103	115	3
4.364		406	188	255	118	115	2	141	150	127	213	170	0	344	83	96	104	0	1241	2061	1536	1322	785	557	55	101	192	65	130	126	6
4.368		415	179	221	121	116	4	142	156	153	224	147	0	340	79	83	92	0	1184	2061	1566	1359	776	568	50	106	182	73	113	112	4
4.372		384	207	221	123	119	7	162	174	149	209	156	1	352	86	95	110	1	1282	1969	1490	1355	773	559	56	104	187	79	126	97	3
4.376		354	190	219	129	121	1	154	158	164	211	160	1	336	71	110	109	0	1249	2028	1497	1290	769	534	55	111	175	65	119	109	3
4.38		338	171	211	122	102	0	138	150	155	198	152	1	346	77	99	86	1	1254	2044	1544	1304	766	528	39	95	179	64	124	98	0
4.384		403	196	216	118	138	1	138	140	134	204	160	0	333	75	102	119	0	1242	2032	1485	1319	752	561	62	111	177	54	96	117	2
4.388		360	188	228	121	118	6	118	172	144	186	163	0	346	74	109	99	0	1249	2064	1461	1304	766	513	45	112	174	71	107	120	3
4.392		384	198	224	107	108	7	131	144	136	214	148	0	330	69	90	95	0	1184	1984	1442	1309	719	518	59	113	192	49	110	122	1
4.396		390	215	208	109	102	3	116	130	136	209	164	2	318	78	97	116	0	1217	1915	1495	1285	743	484	48	123	193	53	135	116	1
4.4		379	181	267	108	101	3	136	146	124	189	162	1	345	67	113	123	0	1213	2070	1471	1293	762	532	56	92	186	70	107	122	0
4.404		366	181	224	115	112	3	150	157	127	203	158	1	327	82	90	102	0	1184	1956	1471	1231	710	533	44	111	172	64	116	121	3
4.408		377	161	248	119	116	3	130	175	148	216	164	0	343	65	94	105	1	1176	1989	1452	1320	763	524	40	114	168	73	144	112	6
4.412		406	190	233	110	101	0	122	147	136	210	150	1	308	88	94	109	0	1241	1977	1487	1249	751	471	44	115	174	62	114	99	6
4.416		372	181	223	117	131	4	140	150	141	226	140	2	324	66	97	104	1	1234	1969	1424	1287	738	513	40	86	167	56	113	116	4
4.42		344	190	216	129	120	3	102	158	140	204	134	1	334	61	84	85	0	1221	2033	1360	1261	709	492	44	99	163	68	115	112	6
4.424		390	186	250	104	114	6	125	128	135	205	151	0	356	86	104	107	1	1249	2031	1418	1265	728	493	47	120	170	68	108	104	4
4.428		335	187	226	115	112	1	148	133	138	195	133	1	355	82	100	113	0	1256	1985	1399	1240	760	556	48	111	163	59	110	104	5
4.432		393	188	267	132	109	2	130	125	155	211	151	2	349	81	91	102	0	1218	1923	1387	1254	723	533	42	106	176	62	116	107	3
4.436		377	190	239	135	112	6	142	145	147	160	151	1	313	77	88	104	0	1143	1983	1464	1234	701	548	36	104	178	60	113	104	3
4.44		427	193	230	121	115	3	132	153	138	211	155	0	322	73	96	112	2	1179	1942	1411	1199	705	560	47	120	174	70	111	115	1
4.444		354	165	235	99	116	1	139	150	140	189	178	1	318	87	79	115	0	1168	1906	1391	1162	771	501	44	102	160	60	116	97	3
4.448		378	183	224	123	106	7	120	152	165	218	155	0	345	74	93	135	0	1180	1901	1444	1242	677	475	40	114	155	69	106	103	5
4.452		401	166	202	111	93	4	123	157	120	204	155	0	322	82	85	97	1	1122	1871	1380	1253	717	491	31	91	162	70	109	106	1
4.456		357	177	231	117	108	3	141	135	145	208	140	1	363	67	79	111	2	1193	1907	1466	1230	742	531	40	99	159	80	111	112	6
4.46		399	157	218	127	101	3	160	131	150	168	180	0	342	79	98	118	0	1224	1901	1384	1171	686	497	38	79	163	75	99	114	3
4.464		358	228	229	124	97	3	138	129	132	209	152	0	331	83	94	109	0	1100	1848	1425	1163	761	496	35	127	157	61	117	108	3
4.468		371	186	221	131	104	2	122	161	148	230	157	1	336	77	97	98	0	1112	1822	1415	1250	694	508	42	108	164	68	102	110	4
4.472		392	187	211	106	110	10	131	137	129	229	146	1	319	75	93	100	1	1196	1876	1365	1182	664	540	29	120	175	61	110	114	2
4.476		350	197	209	119	116	4	128	140	122	199	157	0	306	72	80	96	0	1144	1821	1426	1154	700	481	36	97	166	67	119	119	4
4.48		348	162	221	109	111	1	147	124	159	211	148	2	343	86	100	106	0	1116	1885	1351	1221	710	516	31	117	151	74	112	117	2
4.484		370	209	214	106	115	3	126	146	129	203	160	2	351	86	93	114	1	1106	1848	1340	1184	673	469	33	107	155	55	124	113	4
4.488		345	195	200	124	124	7	123	146	139	213	179	0	341	75	93	97	0	1194	1895	1429	1161	728	482	37	88	169	63	107	113	4
4.492		360	201	201	102	118	1	149	141	134	220	156	0	315	78	91	80	0	1202	1822	1401	1148	671	477	38	125	163	68	119	100	3
4.496		337	191	180	118	116	3	132	128	149	189	155	1	308	94	107	100	1	1096	1832	1413	1185	663	481	39	103	151	70	109	120	3
4.5		384	173	205	103	111	2	124	124	133	187	149	4	317	79	101	108	2	1127	1878	1367	1209	687	531	34	97	144	62	138	110	4
4.504		383	179	234	125	119	4	149	142	129	237	135	0	329	87	96	105	0	1129	1826	1388	1187	681	454	31	95	157	74	127	107	1
4.508		343	193	194	115	106	1	129	142	133	206	168	0	303	86	101	99	0	1116	1896	1410	1180	630	469	34	99	150	55	104	104	2
4.512		364	159	227	101	114	1	117	143	147	203	122	0	311	62	94	85	0	1143	1784	1314	1159	642	487	39	109	143	67	121	111	4
4.516		355	190	203	102	132	5	134	152	129	206	142	0	346	69	93	110	0	1036	1866	1242	1174	634	491	33	116	142	64	122	136	3
4.52		366	183	196	107	122	2	133	135	135	207	140	4	334	63	92	117	0	1079	1775	1283	1159	620	449	31	111	156	67	117	100	2
4.524		365	176	211	104	106	6	117	121	156	171	149	1	304	65	88	81	0	1095	1804	1293	1111	634	500	39	119	165	57	118	96	3
4.528		345	164	237	144	127	5	116	159	172	182	176	1	353	78	67	91	0	1120	1743	1282	1134	645	470	31	106	147	71	120	112	2
4.532		342	187	202	126	104	2	110	136	122	192	138	0	336	83	100	102	0	1097	1737	1320	1189	627	435	28	101	139	76	122	111	2
4.536		338	194	202	101	108	2	132	148	119	164	140	2	305	76	82	84	0	1046	1776	1301	1157	623	435	29	112	133	75	103	119	2
4.54		373	151	196	119	100	3	125	144	119	186	149	0	339	81	73	108	3	1039	1762	1289	1098	610	420	32	114	166	64	101	116	4
4.544		352	184	208	98	99	2	117	144	113	181	143	0	311	50	105	93	0	1101	1810	1294	1105	661	470	26	100	155	66	120	120	3
4.548		327	169	210	121	112	2	121	136	129	196	147	2	342	90	79	84	0	1099	1751	1253	1132	642	471	21	95	162	68	113	114	3
4.552		370	152	213	103	108	1	116	132	132	191	135	0	300	80	95	124	0	1117	1748	1355	1093	663	423	26	104	147	65	119	120	5
4.556		368	184	225	122	100	1	119	160	130	186	148	0	356	61	102	110	1	1074	1746	1327	1116	638	463	19	87	173	59	107	107	4
4.56		366	196	198	125	102	3	115	142	116	202	150	0	322	59	88	95	0	1075	1780	1316	1074	632	459	31	103	134	76	105	111	3
4.564		350	177	205	104	100	2	115	142	134	181	155	1	321	72	109	100	0	1048	1781	1301	1141	626	465	27	112	146	49	121	97	3
4.568		325	148	218	106	108	1	111	124	118	205	148	1	339	65	80	96	0	1011	1765	1326	1124	632	425	37	89	158	68	107	101	5
4.572		337	186	208	111	106	3	115	132	120	203	129	0	315	72	99	99	1	1002	1774	1260	1111	580	444	28	115	143	56	107	93	6
4.576		346	163	203	99	103	2	143	139	139	205	146	0	309	72	83	96	1	1090	1681	1265	1088	618	445	16	103	158	67	103	110	2
4.58		362	178	173	115	122	5	120	154	123	184	149	1	315	88	91	101	1	1022	1774	1233	1069	625	410	31	97	169	70	98	108	3
4.584		347	171	195	91	119	1	109	132	129	209	151	1	337	72	86	109	0	1044	1740	1276	1032	623	424	26	101	150	59	91	114	3
4.588		361	156	208	102	125	6	122	149	118	205	147	1	284	64	82	94	0	1069	1795	1239	1098	606	444	19	100	155	76	117	87	3
4.592		330	182	196	111	104	2	126	139	135	204	129	0	309	76	76	119	0	967	1690	1320	1084	575	468	21	110	160	52	115	104	5
4.596		349	193	188	121	98	1	128	133	116	199	138	1	275	74	92	83	0	1047	1703	1223	1077	584	445	24	92	169	70	94	111	8
4.6		359	177	197	116	110	4	137	127	130	200	147	0	316	79	86	108	0	981	1690	1270	1086	603	433	28	105	162	57	128	112	0
4.604		368	164	191	100	118	7	126	131	144	180	143	0	318	78	71	106	1	1009	1702	1189	1081	652	436	22	111	149	57	110	90	2
4.608		358	170	164	125	105	3	143	129	140	203	127	1	302	73	102	115	1	1056	1636	1170	1069	606	392	26	106	169	76	112	103	1
4.612		351	173	198	109	105	4	102	160	126	198	140	1	310	80	82	108	0	986	1745	1209	1131	577	417	24	96	149	63	123	127	6
4.616		338	172	222	116	123	4	121	134	114	194	135	0	294	66	100	87	0	1030	1759	1263	1080	613	462	23	96	177	63	114	105	7
4.62		331	165	233	86	103	1	113	128	115	172	131	0	320	65	79	86	0	968	1714	1234	1003	603	433	27	108	150	58	122	114	3
4.624		345	191	204	89	122	3	115	123	128	170	131	0	325	65	68	106	0	1008	1675	1228	1038	605	433	30	86	170	62	101	113	1
4.628		338	172	215	92	107	5	135	130	114	184	134	1	306	69	96	91	0	1078	1685	1243	1019	531	423	20	103	177	59	88	88	5
4.632		377	162	203	104	88	3	134	125	136	193	151	1	296	68	81	94	1	1012	1634	1169	988	621	451	20	94	157	59	102	91	3
4.636		341	180	217	113	116	3	129	139	120	163	136	0	331	67	91	99	0	1010	1665	1209	1087	590	429	22	99	133	56	110	99	2
4.64		350	169	193	118	114	2	132	145	110	190	129	0	299	88	93	99	2	983	1693	1240	1026	595	404	23	105	153	56	89	109	5
4.644		325	188	210	113	107	6	129	141	122	178	150	0	342	73	77	96	0	991	1617	1225	1031	593	423	9	101	143	62	119	118	4
4.648		356	166	196	103	101	3	114	123	137	169	138	0	308	73	86	99	1	924	1680	1200	1076	556	395	18	85	153	62	118	128	2
4.652		353	181	198	101	114	1	103	108	126	190	149	2	318	66	95	85	0	1004	1680	1195	1037	530	412	24	98	160	74	123	103	2
4.656		332	183	194	100	124	2	95	120	128	190	164	2	316	62	90	82	0	966	1668	1219	1017	549	420	19	89	135	69	111	95	5
4.66		329	164	181	117	98	2	117	136	154	191	127	3	302	59	78	93	0	951	1555	1185	1005	555	451	20	113	154	60	114	97	3
4.664		326	138	205	113	108	7	128	119	117	185	142	1	272	68	90	84	0	935	1606	1254	1060	547	401	15	98	173	50	115	124	5
4.668		336	164	180	107	110	2	111	137	128	194	141	0	288	68	77	88	1	947	1596	1143	1039	557	401	16	93	144	54	113	109	1
4.672		352	194	188	102	116	4	85	126	110	167	149	0	285	64	74	94	0	993	1532	1193	1027	565	439	23	77	138	62	85	103	5
4.676		353	150	191	107	111	1	117	126	124	190	157	1	304	78	71	93	0	890	1623	1173	1039	574	375	18	92	148	64	113	96	5
4.68		388	142	201	100	100	3	101	150	102	190	142	3	305	58	87	83	0	914	1623	1189	1004	548	408	20	104	154	66	103	105	3
4.684		344	168	195	101	111	4	103	132	102	184	137	1	273	69	83	96	2	919	1552	1181	1059	580	396	17	92	145	64	111	111	3
4.688		301	153	190	82	97	2	99	145	136	163	164	2	348	78	83	91	0	950	1610	1149	1026	551	398	21	96	136	65	105	111	4
4.692		306	171	206	115	98	6	101	122	124	170	132	1	270	55	106	81	0	929	1610	1198	966	572	415	22	104	153	55	125	113	2
4.696		347	165	216	125	120	3	108	132	126	196	143	1	314	73	85	99	0	907	1606	1161	988	508	383	20	102	155	73	115	91	1
4.7		320	160	212	99	100	3	105	108	111	191	139	1	311	61	77	87	2	921	1558	1174	953	549	380	27	94	125	60	95	108	2
4.704		328	164	190	111	112	6	110	116	117	173	127	1	273	64	90	95	1	981	1647	1155	966	525	416	14	102	134	63	117	92	2
4.708		316	169	186	104	90	3	87	152	91	177	130	1	313	70	91	93	2	923	1604	1135	985	535	397	14	88	131	62	108	113	9
4.712		323	164	198	117	82	4	115	143	106	165	147	0	310	63	86	78	0	963	1504	1143	1012	576	410	15	94	150	65	95	125	2
4.716		311	141	198	105	102	1	109	134	112	176	120	1	283	78	83	109	0	952	1558	1158	982	530	421	25	105	136	55	112	105	5
4.72		330	150	211	104	107	2	127	119	141	168	144	2	272	73	81	80	0	930	1581	1182	934	541	384	9	95	145	66	103	113	3
4.724		336	165	200	100	103	3	106	118	115	201	154	1	287	63	79	109	0	934	1521	1125	945	547	372	18	85	170	61	118	94	4
4.728		353	155	204	92	101	4	129	126	112	183	119	2	341	66	74	82	1	957	1584	1133	980	482	350	11	81	145	67	114	105	2
4.732		308	163	195	108	92	3	102	124	115	179	123	0	309	62	88	84	0	913	1506	1134	927	540	348	20	105	142	51	102	106	2
4.736		346	167	189	104	103	1	131	131	110	183	143	0	309	71	61	86	0	889	1616	1135	996	512	415	22	85	152	71	102	110	3
4.74		364	160	185	103	96	5	116	127	115	174	115	1	284	69	86	95	0	927	1575	1092	952	531	367	12	101	139	65	104	108	3
4.744		332	180	170	97	113	1	118	134	118	162	124	0	308	53	72	81	0	922	1477	1205	948	529	385	15	102	152	51	84	87	1
4.748		331	153	199	104	106	3	103	124	123	162	116	1	278	54	90	98	0	891	1545	1189	951	559	388	7	96	140	52	106	116	5
4.752		314	177	171	113	96	3	129	146	115	157	131	0	284	55	88	74	1	901	1513	1152	940	528	368	13	88	138	60	104	103	1
4.756		322	138	169	111	100	6	115	132	123	167	144	1	283	62	74	94	0	903	1497	1135	912	500	355	22	91	120	52	95	100	3
4.76		315	175	180	106	109	4	111	129	123	169	103	2	280	70	69	99	2	887	1497	1142	908	541	355	14	87	126	63	98	89	1
4.764		301	175	175	83	99	3	108	129	114	180	157	0	301	58	88	79	0	892	1496	1068	926	533	372	11	89	130	65	105	114	4
4.768		341	149	173	101	92	3	124	115	121	155	145	0	276	63	88	96	0	837	1561	1035	966	534	408	18	102	124	66	92	108	2
4.772		279	164	169	112	97	0	110	135	131	169	131	1	317	53	87	85	1	936	1484	1091	947	492	371	16	115	128	53	125	110	4
4.776		338	165	188	101	95	2	125	128	105	183	119	0	318	70	87	92	0	892	1551	1070	928	517	377	10	82	173	63	99	80	7
4.78		327	154	198	98	84	3	119	122	121	177	134	2	278	54	92	91	0	901	1505	1091	935	518	358	14	107	135	45	106	105	4
4.784		317	156	178	129	111	1	103	118	126	174	128	1	273	53	80	73	1	903	1462	1058	898	517	381	13	113	136	72	102	90	3
4.788		342	156	193	85	115	1	91	117	90	185	124	0	296	60	81	93	0	906	1486	1044	892	479	346	16	81	152	54	96	99	3
4.792		326	152	188	104	95	0	82	123	127	181	104	0	254	62	80	80	0	846	1474	1116	947	521	336	13	89	135	53	96	101	3
4.796		303	156	196	104	99	3	107	127	113	170	134	1	272	50	62	84	0	900	1515	1103	930	512	334	20	103	156	65	98	81	0
4.8		311	166	188	107	90	6	122	123	110	163	124	2	282	57	95	87	0	876	1436	1105	865	478	333	16	92	162	59	102	93	1
4.804		302	170	165	97	97	6	116	118	102	186	141	1	283	63	99	93	0	841	1540	1087	911	472	371	19	88	126	58	81	93	2
4.808		264	183	163	127	102	4	111	117	92	174	134	1	301	71	78	73	0	896	1496	1101	985	505	368	14	100	126	70	110	112	1
4.812		341	162	204	107	123	6	101	116	113	151	136	0	273	65	80	70	0	830	1528	1059	943	499	352	17	92	129	57	115	117	6
4.816		311	168	175	102	101	4	117	128	116	156	128	0	278	61	77	87	1	821	1451	1097	864	503	358	13	89	132	66	94	114	2
4.82		297	157	169	101	98	5	99	122	133	194	131	1	283	51	106	72	1	824	1440	1037	920	480	354	12	102	163	60	115	94	4
4.824		283	146	184	94	101	3	116	143	117	166	126	0	285	48	71	66	1	826	1473	1102	911	468	319	19	86	148	64	109	97	4
4.828		293	151	186	104	83	3	104	125	108	175	131	2	248	59	70	87	0	819	1421	1086	903	498	347	8	87	136	69	100	92	1
4.832		305	179	180	84	80	1	113	112	108	153	138	1	307	72	59	87	0	805	1404	1063	852	484	394	16	89	146	69	120	108	1
4.836		329	147	179	108	92	3	107	122	114	173	140	2	274	68	79	88	1	842	1484	1072	885	489	364	17	73	153	55	109	105	4
4.84		302	155	173	100	91	5	90	123	118	161	128	0	282	63	86	77	0	824	1409	1103	860	458	335	14	97	134	49	115	89	4
4.844		297	175	193	106	97	1	121	102	119	169	155	0	278	51	87	57	0	842	1444	1080	885	473	366	15	94	140	63	100	114	1
4.848		327	167	174	107	92	6	109	138	102	172	115	0	266	66	72	89	0	861	1456	1051	897	455	320	12	83	128	53	115	106	3
4.852		358	156	202	114	99	3	108	124	108	149	121	0	266	67	84	104	1	827	1354	1077	884	519	340	12	95	142	55	79	117	1
4.856		297	156	180	95	82	3	107	133	98	174	140	0	277	54	80	82	0	824	1374	1072	857	499	412	15	80	142	52	99	102	2
4.86		327	149	160	92	90	4	110	110	106	153	122	2	253	64	91	85	0	883	1434	1075	874	479	328	9	84	130	61	118	99	3
4.864		314	172	186	87	99	2	110	124	100	162	130	1	243	65	87	90	1	854	1377	1070	896	490	356	8	78	136	51	97	102	1
4.868		296	165	192	96	109	4	100	121	97	151	116	1	310	54	67	81	0	863	1411	1012	893	446	329	23	77	139	55	111	86	2
4.872		335	149	187	98	118	2	118	112	97	171	144	0	294	54	69	82	0	829	1426	1038	883	491	355	15	73	124	56	113	100	4
4.876		283	148	170	107	99	4	105	143	121	167	111	2	268	55	61	84	0	850	1466	1063	846	468	338	8	102	139	49	96	103	1
4.88		333	138	180	97	96	4	102	143	110	167	109	1	320	67	77	89	1	818	1403	1031	868	466	364	13	89	145	62	102	95	2
4.884		347	171	208	97	69	3	102	128	101	170	104	0	292	75	82	63	0	805	1391	1041	845	456	364	14	82	148	58	98	102	2
4.888		319	165	173	101	97	3	109	109	120	138	108	1	268	78	68	78	0	785	1454	1002	840	442	339	12	92	144	45	79	79	2
4.892		292	162	178	95	91	4	100	138	102	183	107	1	275	49	63	99	1	814	1422	990	826	460	337	14	75	145	61	117	108	7
4.896		301	153	155	99	87	1	110	128	119	164	133	0	270	57	75	89	0	829	1403	1007	892	487	370	12	85	139	65	92	91	2
4.9		350	157	209	115	86	2	118	145	121	155	143	2	283	55	78	83	1	810	1411	1001	905	438	351	11	104	141	56	89	82	2
4.904		319	144	195	102	85	4	93	112	101	177	107	0	266	59	69	81	0	823	1384	1027	916	464	350	8	101	147	52	93	108	4
4.908		322	144	153	74	95	3	118	124	121	175	142	1	304	75	88	77	0	817	1364	1041	894	471	307	10	92	111	56	108	91	2
4.912		296	162	163	99	87	2	109	137	108	141	127	2	258	54	71	76	0	798	1344	1036	834	406	341	13	93	140	57	100	93	2
4.916		274	158	195	101	91	3	89	123	112	175	127	0	288	58	79	81	0	789	1424	968	889	392	332	14	88	135	51	81	79	3
4.92		305	148	158	100	108	2	97	112	98	188	133	0	270	69	87	82	0	850	1390	1037	828	452	344	14	93	124	47	111	88	3
4.924		331	133	160	92	101	2	100	105	127	171	139	1	274	52	72	72	0	795	1374	972	807	463	325	17	102	132	66	123	90	2
4.928		291	184	165	89	106	2	101	88	108	164	134	0	268	48	69	93	0	832	1322	1020	818	422	359	20	77	133	57	100	95	6
4.932		296	155	167	74	87	4	98	127	130	158	116	0	256	52	92	94	1	819	1368	993	795	480	315	13	73	151	70	106	99	1
4.936		312	149	173	85	89	3	106	110	99	154	132	0	275	58	75	105	0	821	1362	1004	793	467	339	16	83	133	50	98	85	2
4.94		290	164	171	73	97	3	116	115	109	147	110	1	256	65	81	93	1	784	1344	1039	836	473	296	19	79	156	48	97	112	1
4.944		291	146	165	108	77	5	90	103	111	153	105	0	239	64	84	75	0	816	1336	976	819	435	341	11	66	130	58	93	97	2
4.948		307	153	158	80	108	4	97	107	108	151	104	0	290	58	88	65	0	745	1344	1005	838	459	312	8	100	133	60	100	92	3
4.952		293	149	171	105	89	3	122	110	101	156	127	2	260	54	76	69	0	844	1353	988	838	431	320	8	82	114	40	111	94	1
4.956		319	146	148	87	87	3	113	124	95	147	114	1	310	63	86	89	1	779	1266	963	820	449	313	11	86	132	48	82	93	1
4.96		330	143	162	97	92	5	119	119	117	154	110	1	270	44	68	78	0	768	1356	1036	820	444	327	13	80	135	54	90	117	3
4.964		289	149	177	85	81	6	87	110	101	165	106	1	259	55	73	92	1	803	1322	986	783	445	336	7	91	114	46	95	97	1
4.968		290	130	161	90	114	2	112	121	108	144	119	0	283	41	88	71	1	726	1305	1001	843	423	315	7	75	134	51	111	103	3
4.972		298	139	174	115	108	3	96	103	103	175	117	0	256	56	70	93	0	750	1399	936	813	427	321	12	100	128	70	104	103	7
4.976		278	132	162	98	88	3	108	99	90	150	117	0	243	58	73	73	0	800	1325	962	814	422	319	9	82	149	52	108	101	1
4.98		278	144	174	89	94	3	87	138	85	164	125	1	260	54	72	85	0	725	1424	984	771	417	339	10	91	136	64	97	98	1
4.984		294	162	177	82	89	5	98	112	117	132	122	1	264	61	76	78	0	787	1323	955	784	486	312	11	84	117	50	118	109	4
4.988		299	154	138	98	93	8	97	89	109	156	125	0	261	62	73	88	0	731	1326	971	768	425	328	4	78	111	51	88	96	2
4.992		269	148	155	97	96	0	92	116	82	159	114	0	280	62	66	89	0	778	1271	979	779	431	332	9	79	122	47	112	100	2
4.996		285	150	149	94	90	2	117	112	116	140	131	1	263	61	65	90	0	753	1281	976	766	413	301	13	77	113	50	118	82	5
5		269	134	167	90	112	1	108	98	100	160	102	0	270	57	71	73	0	797	1262	976	798	431	306	10	69	157	65	124	105	5
5.004		303	156	172	78	80	6	97	120	104	144	114	2	263	60	59	74	0	784	1323	889	746	461	322	11	99	147	57	107	100	4
5.008		295	151	154	73	84	7	99	117	89	156	111	0	300	64	92	79	0	775	1304	995	777	428	290	6	88	123	63	85	91	2
5.012		275	150	158	110	74	3	103	100	100	146	109	1	274	62	73	89	0	785	1197	956	784	438	317	8	101	121	51	107	77	3
5.016		295	157	184	97	82	1	98	114	109	152	107	0	242	51	71	82	0	775	1317	918	824	413	319	16	65	137	54	104	81	2
5.02		308	122	156	96	98	5	108	103	96	166	107	0	241	66	84	77	0	722	1252	890	792	400	308	13	87	133	58	94	86	3
5.024		298	157	152	91	89	3	92	115	100	160	116	0	270	49	73	80	0	766	1329	906	776	402	299	4	72	138	57	89	95	4
5.028		278	160	170	95	97	2	102	111	118	157	108	1	281	60	73	82	0	754	1325	943	702	430	307	7	89	126	54	93	92	4
5.032		322	134	173	94	97	5	88	115	99	173	107	0	233	48	67	87	1	802	1208	918	734	410	302	9	85	117	55	98	82	6
5.036		292	153	160	91	91	4	105	120	113	140	130	0	237	62	78	88	1	753	1339	999	754	413	306	10	81	127	53	97	84	4
5.04		288	156	179	88	79	2	106	102	95	135	113	1	249	66	57	66	0	722	1262	950	717	423	307	8	95	142	62	103	104	7
5.044		266	127	158	91	92	2	102	110	93	144	102	0	255	66	60	82	0	790	1206	895	784	435	281	15	98	128	38	80	102	3
5.048		304	158	163	90	84	5	108	116	107	140	118	0	220	60	78	74	0	737	1242	891	769	413	341	9	100	141	61	109	104	5
5.052		264	136	178	87	86	3	104	119	95	170	109	0	271	45	90	82	0	729	1253	920	723	413	316	16	84	140	59	100	86	2
5.056		275	144	149	85	82	5	100	116	97	147	115	2	266	60	69	76	1	730	1283	966	748	417	309	7	89	143	46	81	103	4
5.06		289	137	171	96	87	1	88	112	102	131	103	0	232	55	87	67	0	681	1231	898	733	381	324	7	78	136	53	100	101	5
5.064		290	138	162	97	87	5	84	113	100	130	117	0	251	41	84	64	0	702	1259	872	799	390	317	5	81	124	59	106	98	3
5.068		301	151	139	93	90	5	97	125	114	144	132	1	257	40	63	77	0	751	1247	890	788	393	304	13	64	140	40	88	79	7
5.072		274	136	151	91	96	3	90	117	102	129	121	0	255	47	51	79	0	742	1202	928	701	408	328	9	77	130	45	100	100	3
5.076		258	147	178	78	91	3	103	109	102	153	125	1	240	60	73	66	0	762	1215	943	753	408	279	8	86	132	56	96	80	2
5.08		290	134	158	97	110	4	103	117	102	148	123	0	253	57	78	88	1	749	1225	925	788	438	326	6	89	118	51	104	89	4
5.084		259	121	137	86	72	2	99	106	108	124	124	0	263	50	55	92	0	718	1217	900	795	382	322	12	90	144	50	106	99	4
5.088		269	142	179	81	87	1	98	108	96	163	106	0	245	56	55	80	1	754	1194	903	737	366	287	13	89	127	43	113	81	3
5.092		318	152	155	87	88	2	90	112	106	151	121	0	243	57	57	77	1	751	1183	974	719	406	315	8	82	122	51	105	88	1
5.096		285	126	156	94	93	2	76	109	83	140	110	2	258	55	64	72	0	686	1214	903	722	374	279	11	81	104	60	94	94	0
5.1		315	142	147	91	74	9	95	101	95	136	107	0	234	54	70	78	0	726	1216	943	680	429	315	13	78	134	50	86	96	3
5.104		285	128	148	84	72	2	96	125	93	135	106	0	281	48	74	78	0	710	1220	927	748	424	282	8	79	116	50	73	81	1
5.108		261	150	149	85	91	5	104	117	96	131	127	0	247	71	82	86	0	709	1168	920	742	413	299	5	93	132	56	90	90	1
5.112		267	136	169	95	98	3	86	88	101	154	88	1	268	54	63	78	1	710	1170	902	751	421	297	6	88	109	64	92	99	1
5.116		284	144	137	80	77	4	99	101	90	148	105	1	248	56	66	85	0	715	1151	871	737	385	297	8	84	131	55	117	88	1
5.12		267	150	172	72	79	2	115	107	109	137	107	1	265	37	80	86	0	716	1234	825	749	410	306	8	82	128	48	96	85	4
5.124		270	147	143	89	82	2	79	111	108	148	103	1	240	69	92	72	0	725	1190	919	702	373	282	17	77	138	46	84	93	1
5.128		277	150	141	75	85	3	93	93	108	150	106	3	255	54	71	74	0	651	1244	879	713	412	293	7	81	145	47	83	84	6
5.132		265	164	158	102	86	3	107	113	96	134	110	1	245	54	73	92	0	692	1176	893	726	414	277	8	85	115	61	96	96	5
5.136		255	136	158	83	78	1	91	106	93	164	93	0	244	44	54	69	0	671	1244	856	767	457	253	13	75	132	49	98	78	1
5.14		267	124	138	73	97	5	74	96	93	152	119	0	256	60	57	64	0	688	1179	855	743	387	308	8	71	120	56	95	79	5
5.144		273	144	154	101	92	1	87	122	111	145	105	0	226	64	67	72	1	682	1209	887	737	380	286	14	84	130	47	100	99	3
5.148		259	136	152	84	105	3	89	109	108	140	120	2	226	59	86	82	0	688	1188	860	700	367	299	12	65	104	58	85	81	3
5.152		277	151	143	106	92	1	89	92	110	118	123	0	244	66	53	80	0	646	1222	900	708	358	280	14	94	138	46	77	89	2
5.156		262	127	170	77	90	4	93	83	97	136	96	1	228	48	65	65	0	653	1173	887	667	382	292	8	73	138	71	108	91	1
5.16		265	130	134	99	84	2	89	111	105	138	111	0	262	42	71	72	0	657	1234	883	778	394	289	12	82	106	66	79	94	4
5.164		286	133	161	91	96	4	89	116	88	133	111	2	232	41	72	86	0	683	1095	894	681	377	280	14	87	113	59	110	88	3
5.168		279	150	156	75	86	7	97	103	105	155	117	1	279	44	61	86	0	670	1129	875	690	409	280	6	87	116	48	104	83	3
5.172		244	148	167	73	85	4	85	110	90	155	111	1	251	64	60	59	0	702	1133	857	682	371	290	12	84	124	55	98	109	1
5.176		314	145	138	88	72	3	89	107	95	141	103	1	259	44	74	65	0	667	1177	852	716	381	290	15	89	109	43	94	89	5
5.18		265	125	179	89	79	3	87	97	85	140	113	1	260	60	67	70	2	700	1186	837	662	372	240	9	85	115	57	91	85	3
5.184		293	120	155	83	88	3	93	101	127	122	103	0	226	56	65	75	0	671	1155	781	676	364	302	8	77	118	56	92	108	3
5.188		265	144	147	92	95	0	91	96	109	128	115	2	255	64	62	70	0	694	1112	891	719	368	287	10	67	114	59	76	95	4
5.192		281	148	141	86	85	1	79	105	95	132	102	0	251	54	57	87	0	713	1141	854	667	388	291	7	65	132	55	90	81	3
5.196		266	134	155	71	99	2	87	102	99	134	107	3	249	49	74	81	0	725	1127	890	657	353	272	8	66	131	45	84	73	3
5.2		266	125	164	85	90	1	77	124	87	151	91	0	232	62	76	75	0	704	1146	821	688	372	277	9	72	137	54	85	83	3
5.204		265	141	149	89	89	6	91	88	89	124	105	0	258	59	68	77	0	604	1076	813	672	380	312	6	88	118	50	81	102	3
5.208		267	155	155	91	66	2	88	109	88	140	108	2	230	50	76	78	2	686	1090	840	667	401	290	6	64	122	45	96	97	4
5.212		279	135	157	85	85	4	95	108	80	150	93	2	254	42	56	67	0	666	1110	878	704	357	271	14	79	120	51	95	80	4
5.216		267	124	174	79	83	4	77	106	89	127	99	1	267	43	49	81	0	706	1244	838	676	399	285	12	91	106	59	84	88	5
5.22		275	113	143	83	79	1	99	118	79	143	91	2	247	55	61	72	0	631	1150	828	674	379	285	4	74	121	47	79	96	3
5.224		268	127	137	86	90	1	89	113	95	134	114	0	257	52	56	65	1	647	1104	853	713	348	261	10	78	128	43	94	80	5
5.228		259	121	160	85	102	4	82	121	88	133	118	0	255	65	43	91	1	649	1095	865	714	349	261	8	89	111	62	86	86	4
5.232		304	145	128	85	87	4	90	95	90	124	109	0	228	50	71	70	0	671	1066	846	697	386	287	10	67	115	40	113	98	4
5.236		272	149	158	80	81	1	86	115	93	149	107	1	256	57	57	81	1	642	1114	917	675	359	268	12	66	126	48	84	94	5
5.24		233	125	155	79	75	3	84	89	76	138	103	1	248	48	62	59	0	674	1083	864	689	355	267	13	85	123	57	99	77	3
5.244		264	123	171	66	90	1	96	107	112	113	96	0	248	51	52	71	0	619	1061	809	675	350	291	11	76	133	60	85	107	2
5.248		263	137	156	71	86	2	97	97	96	122	104	1	222	59	59	63	0	715	1121	806	702	384	266	10	72	112	40	89	73	1
5.252		269	149	148	90	85	3	93	118	94	137	101	1	225	45	58	79	0	643	1134	820	645	333	273	7	69	134	50	98	108	4
5.256		259	139	158	93	98	1	85	96	92	129	111	0	215	43	65	76	0	581	1111	829	709	352	270	7	75	124	47	83	107	3
5.26		286	154	156	81	93	2	98	95	87	139	87	0	226	52	50	69	0	680	1123	797	626	350	272	4	74	133	36	93	76	6
5.264		267	144	134	69	88	4	98	105	107	153	106	0	253	48	65	78	0	691	1110	828	680	353	277	7	65	88	49	98	105	5
5.268		268	122	114	72	78	1	69	105	88	132	98	0	214	54	57	75	0	673	1196	761	636	345	276	8	63	131	44	97	77	6
5.272		267	136	137	101	88	2	100	89	85	133	93	0	217	65	57	79	0	632	1083	745	654	360	270	6	83	114	58	82	93	1
5.276		259	137	164	102	73	2	78	87	94	137	119	0	232	57	59	79	0	622	1082	799	650	337	274	5	73	121	49	84	94	4
5.28		240	132	140	91	95	2	80	107	101	125	94	1	239	52	63	70	0	637	1078	821	654	332	246	6	79	120	50	78	97	5
5.284		227	140	151	85	80	7	84	108	98	131	82	0	234	61	69	75	0	693	1061	770	686	367	275	8	73	125	53	78	87	3
5.288		282	129	151	89	70	2	81	104	83	140	104	3	233	44	56	63	0	610	1120	800	699	380	289	11	71	113	52	83	98	4
5.292		230	121	153	91	76	2	76	107	100	132	92	3	209	56	68	72	0	609	1063	827	655	382	268	12	63	85	50	91	74	3
5.296		251	135	154	67	75	4	93	106	96	146	106	0	253	53	75	70	0	624	1149	818	635	355	276	6	70	121	59	78	100	1
5.3		252	135	149	86	83	2	102	90	97	121	107	1	214	52	59	74	1	626	1091	792	647	343	260	12	77	104	53	98	102	0
5.304		246	140	138	62	96	2	88	91	102	106	118	1	219	46	60	76	1	607	1113	781	673	368	287	10	88	111	65	103	101	4
5.308		256	162	135	103	60	3	102	100	97	132	110	0	226	43	60	80	0	636	1063	840	671	331	268	11	63	117	53	80	100	0
5.312		267	144	152	93	86	3	97	99	91	112	113	1	229	50	66	59	1	593	1053	751	651	362	257	10	71	113	50	102	97	3
5.316		240	134	162	84	72	2	83	92	66	134	105	3	233	58	50	80	0	591	1072	786	680	361	243	15	74	116	41	74	90	3
5.32		274	149	131	78	77	6	96	99	92	132	111	0	220	49	55	70	0	579	1068	786	670	380	290	10	95	110	55	93	73	3
5.324		257	138	144	90	80	1	100	96	83	123	97	0	212	48	54	54	0	632	1044	792	645	373	261	7	87	114	47	88	75	2
5.328		236	122	144	88	90	2	86	87	78	148	99	1	213	48	65	70	0	665	1044	755	604	362	254	7	84	115	57	91	96	4
5.332		252	142	148	63	61	1	81	90	81	119	101	2	238	52	60	61	0	631	1058	796	632	344	249	5	63	119	49	95	105	1
5.336		270	155	140	77	87	2	92	97	84	158	117	1	208	45	66	70	0	627	1057	773	673	338	219	5	61	98	44	86	89	4
5.34		236	145	159	74	77	3	87	97	86	139	93	2	231	53	65	60	1	606	1114	760	613	313	276	11	74	117	49	85	86	4
5.344		255	134	140	89	88	1	97	115	100	147	108	2	214	40	47	73	0	604	1043	724	660	354	261	4	73	114	54	80	102	6
5.348		279	150	150	74	79	1	88	103	97	126	88	2	198	48	51	66	0	616	1087	770	636	344	236	7	77	115	48	101	89	3
5.352		209	126	135	90	59	3	80	89	90	126	95	1	191	46	68	73	0	608	1011	764	636	379	255	10	61	133	52	68	81	6
5.356		226	116	145	78	103	1	86	104	78	120	88	0	223	53	71	73	0	571	1036	773	677	352	289	11	68	99	49	96	84	1
5.36		262	131	130	82	91	3	73	102	71	145	99	0	226	43	59	74	0	637	1073	757	641	367	243	10	70	121	56	84	84	1
5.364		257	143	155	85	82	7	91	94	73	122	88	1	232	51	68	61	0	592	1081	777	655	333	264	7	63	115	51	86	81	3
5.368		254	142	159	78	77	1	83	95	86	140	106	1	221	51	63	71	0	639	989	811	642	323	248	6	72	101	46	83	90	7
5.372		250	130	152	91	68	1	82	101	100	117	109	0	222	58	54	74	1	615	999	744	676	313	268	7	62	101	50	84	86	2
5.376		237	139	135	97	64	4	92	94	89	141	104	0	211	43	64	55	0	617	1063	757	655	323	293	4	72	112	46	82	84	5
5.38		240	140	139	81	86	2	80	93	94	154	107	1	212	43	51	61	0	636	1019	783	630	334	234	3	58	122	47	95	88	3
5.384		249	143	146	79	94	2	86	88	78	142	96	1	224	47	46	55	1	627	1016	733	610	326	284	8	92	103	52	105	99	1
5.388		259	126	135	80	80	5	64	111	70	137	106	1	228	42	65	65	1	586	975	733	595	351	260	8	69	123	44	84	73	3
5.392		258	131	142	79	76	5	84	98	79	129	91	0	228	46	46	70	0	604	1030	755	601	323	260	7	74	104	55	77	88	5
5.396		247	142	133	93	78	4	77	90	97	117	113	0	229	42	52	69	0	614	957	730	626	317	266	11	84	123	46	91	88	4
5.4		274	127	139	77	72	2	85	94	98	140	100	0	190	50	53	73	0	579	948	709	652	294	248	7	77	113	45	75	92	2
5.404		237	113	122	78	78	3	83	103	85	100	100	1	223	58	42	71	0	611	1007	715	630	331	264	5	63	111	43	79	95	8
5.408		264	127	147	70	98	2	91	80	86	129	100	1	221	52	59	76	0	572	1002	723	625	366	262	7	69	97	43	78	87	0
5.412		241	126	143	80	67	3	84	101	85	124	89	0	210	37	42	65	0	556	1080	719	590	319	232	11	84	112	40	88	86	2
5.416		246	143	141	73	97	4	83	89	81	132	86	0	205	29	67	71	0	588	1021	741	556	326	239	11	67	119	51	76	67	4
5.42		259	127	144	96	90	4	84	100	98	154	95	0	225	35	55	69	2	604	961	713	653	341	235	10	65	109	45	104	85	4
5.424		238	143	128	93	88	6	85	91	78	110	76	1	227	44	67	79	1	601	1030	747	651	331	272	8	68	135	51	88	87	4
5.428		245	129	160	89	87	4	93	82	78	129	102	3	216	49	57	73	0	561	1014	758	655	276	214	12	71	110	55	68	102	1
5.432		248	138	118	69	72	7	81	93	99	125	92	0	220	44	61	76	1	577	1011	752	585	336	259	6	76	101	44	97	92	2
5.436		210	120	120	76	74	3	90	121	91	121	95	0	194	52	50	55	1	602	984	695	615	312	269	6	81	103	43	82	94	2
5.44		276	124	121	74	73	5	82	94	84	126	91	0	238	54	77	63	1	579	951	767	603	313	211	6	70	102	37	94	79	5
5.444		227	114	150	86	85	2	78	96	88	109	103	1	207	46	61	69	1	575	1027	763	615	308	234	10	82	110	54	81	78	3
5.448		206	108	129	95	86	4	94	78	78	137	89	1	204	49	50	74	0	590	1005	717	590	312	258	9	72	123	60	78	84	2
5.452		237	120	146	71	79	5	80	89	82	138	113	2	236	48	63	60	0	623	934	747	533	352	239	8	60	116	55	80	87	2
5.456		221	120	128	78	70	3	93	62	90	129	87	1	199	37	56	69	0	584	1002	745	604	300	224	7	56	120	41	104	96	3
5.46		247	138	145	79	76	7	82	92	109	128	95	1	225	44	58	59	2	584	982	735	654	303	239	6	66	100	49	87	101	2
5.464		241	105	154	85	80	3	89	86	88	132	87	0	228	35	54	59	0	595	957	748	580	345	228	6	78	106	62	77	93	4
5.468		229	140	137	76	74	2	89	97	71	110	85	1	237	42	66	67	0	572	936	740	517	297	231	13	76	101	50	69	92	3
5.472		252	137	126	68	61	4	74	94	90	113	84	1	207	57	47	59	0	565	951	725	600	279	230	10	81	104	49	91	90	4
5.476		240	123	116	73	68	4	85	102	87	110	104	0	227	37	57	56	0	498	934	716	593	304	244	6	59	104	38	95	84	6
5.48		231	109	121	80	69	3	85	93	91	128	72	0	226	36	62	57	0	597	914	718	641	315	229	10	79	97	47	86	89	2
5.484		275	134	142	72	82	1	62	79	94	115	103	1	218	43	63	64	0	589	963	728	547	330	221	8	73	97	44	83	68	6
5.488		212	115	146	85	95	0	80	97	102	122	86	0	198	51	64	71	0	538	944	715	600	328	235	8	74	113	46	81	76	0
5.492		227	129	129	77	70	3	81	83	75	121	97	1	208	46	62	59	0	566	976	687	591	319	258	7	49	115	54	72	73	3
5.496		218	110	135	80	87	1	75	91	81	108	80	1	226	50	52	65	1	547	928	668	596	333	197	6	74	112	46	86	76	4
5.5		281	132	140	82	87	1	84	77	68	118	101	0	194	38	51	65	1	567	928	687	580	310	193	9	67	119	44	85	81	6
5.504		215	147	133	64	59	1	77	92	100	121	92	2	225	38	55	62	0	609	953	725	607	286	234	9	68	100	56	96	91	2
5.508		250	147	147	82	81	1	94	86	82	114	104	1	200	49	68	63	1	585	955	703	596	325	234	7	57	101	45	83	91	1
5.512		203	123	149	73	97	4	76	91	80	116	116	0	194	36	61	70	0	581	958	682	574	319	233	5	75	134	41	77	85	2
5.516		224	111	129	67	64	1	76	110	84	120	83	0	218	49	46	69	0	589	964	731	594	314	226	10	69	95	52	73	82	3
5.52		252	132	136	79	92	6	63	85	78	122	90	0	218	50	60	69	1	558	908	683	504	312	204	7	61	116	43	83	88	0
5.524		202	128	152	78	73	5	98	83	80	99	75	0	231	45	55	73	0	543	920	714	612	325	252	5	76	112	58	75	88	5
5.528		245	108	130	68	86	1	80	81	73	126	98	1	223	60	40	56	0	521	912	686	583	328	211	3	63	118	49	98	87	3
5.532		212	124	119	75	76	5	99	80	89	142	95	1	211	44	50	66	0	554	937	677	641	318	212	4	49	109	43	76	81	3
5.536		246	111	116	82	65	3	70	87	99	131	106	0	246	57	52	58	0	570	869	689	558	319	215	6	77	106	54	84	85	4
5.54		232	120	133	73	78	3	83	98	69	105	90	0	215	48	55	72	1	507	946	773	546	317	216	7	74	100	44	74	65	4
5.544		241	119	127	74	67	2	75	77	89	116	89	1	205	48	54	62	1	522	897	723	565	282	225	5	71	99	50	103	79	5
5.548		233	109	112	90	64	1	80	76	80	116	79	1	214	41	56	79	0	563	890	693	519	301	182	6	65	124	48	66	89	3
5.552		225	101	150	85	81	4	72	78	75	106	90	0	204	54	62	70	2	589	852	673	550	298	235	7	74	115	51	81	77	2
5.556		263	114	118	73	70	3	87	110	75	117	80	0	216	43	54	70	1	533	924	690	559	291	228	5	77	99	45	78	85	0
5.56		235	136	121	83	83	3	65	89	84	118	80	1	229	41	59	72	0	550	893	660	525	311	253	8	71	94	51	70	74	4
5.564		241	120	115	69	60	1	71	104	88	117	95	1	203	42	66	65	0	511	955	693	513	291	214	9	65	97	48	77	87	3
5.568		226	126	135	77	68	5	92	92	81	103	100	0	222	44	54	74	0	523	913	650	548	299	200	8	70	108	47	80	67	9
5.572		225	106	132	67	79	3	60	94	87	110	94	1	218	44	51	54	0	539	932	646	553	293	231	10	61	101	49	99	82	0
5.576		210	103	131	79	78	3	78	92	79	122	97	1	213	42	71	57	0	542	907	725	574	327	230	8	80	93	58	70	84	3
5.58		254	93	123	82	71	4	80	97	61	115	77	1	217	44	51	72	1	525	905	654	515	291	207	7	71	95	34	72	80	3
5.584		254	134	136	68	68	3	62	85	72	138	93	0	189	49	53	52	0	494	913	680	560	282	202	13	60	138	54	86	78	3
5.588		240	95	129	78	74	3	74	85	91	117	74	0	213	55	49	74	0	522	866	642	551	295	219	3	69	103	61	71	93	6
5.592		248	123	128	64	72	3	76	79	74	122	91	1	215	41	50	60	0	522	889	724	516	323	190	8	84	103	42	69	70	1
5.596		225	119	116	78	87	3	71	93	72	120	86	0	203	57	67	73	0	527	882	650	540	267	238	5	58	108	42	97	96	2
5.6		244	113	125	75	76	4	84	86	83	115	102	0	213	39	51	60	0	529	891	642	576	276	253	6	61	109	46	67	78	2
5.604		222	139	127	74	78	4	82	84	64	101	83	1	219	40	56	52	1	524	934	681	560	274	208	6	70	92	47	81	87	5
5.608		226	107	120	79	79	5	75	72	72	117	90	1	208	36	48	65	0	478	836	656	529	275	213	7	69	92	57	73	86	2
5.612		242	124	131	81	75	3	68	98	64	129	101	2	184	41	59	49	0	583	895	678	511	258	227	4	61	102	47	85	71	5
5.616		229	110	147	71	66	5	80	93	78	134	87	0	210	42	45	66	0	508	879	667	547	308	233	9	70	88	42	74	73	2
5.62		227	132	125	69	67	4	87	108	79	98	83	0	198	53	46	60	0	478	870	683	539	293	195	7	77	107	53	81	78	1
5.624		223	111	143	59	63	4	83	83	72	106	90	0	207	33	74	74	0	540	913	664	501	290	226	13	59	85	49	80	87	1
5.628		216	125	122	73	81	5	83	85	82	116	107	1	174	40	66	57	0	494	895	682	557	296	237	10	79	105	45	78	81	7
5.632		227	110	132	86	75	3	65	101	73	108	73	0	196	43	48	42	1	568	914	719	567	284	211	11	61	110	45	67	86	3
5.636		204	97	122	63	77	2	82	104	83	121	87	0	201	40	49	52	0	505	895	707	550	276	197	7	61	105	51	82	84	5
5.64		224	108	124	75	59	1	75	78	68	111	87	0	195	33	50	50	0	551	895	633	539	277	233	10	73	103	46	86	83	2
5.644		202	102	122	74	59	4	90	89	76	97	68	0	197	45	57	61	0	501	921	637	550	273	226	6	65	102	53	89	73	7
5.648		225	135	121	78	86	3	76	63	71	110	95	0	193	49	52	67	0	478	877	633	525	277	214	11	53	80	43	70	80	1
5.652		187	133	126	72	79	6	71	98	71	121	87	1	166	57	49	51	0	523	898	612	532	269	219	9	64	87	45	79	86	4
5.656		230	110	114	57	75	5	69	95	68	111	67	0	218	46	43	71	1	516	897	615	544	276	220	7	64	112	39	69	85	3
5.66		228	136	130	82	82	6	73	93	86	119	84	0	200	55	54	71	0	570	842	618	532	299	230	8	60	77	50	71	76	2
5.664		212	121	122	75	64	1	77	91	84	102	96	1	197	41	57	61	2	500	804	647	537	285	221	2	50	113	51	78	83	1
5.668		245	108	120	81	61	4	70	89	64	114	84	0	197	51	53	67	1	522	876	650	495	273	203	12	67	106	52	67	100	1
5.672		222	93	112	70	80	5	73	108	75	118	98	2	188	45	64	55	0	498	900	637	520	296	198	10	60	112	39	93	67	6
5.676		216	100	116	69	74	3	85	76	86	117	83	2	174	38	41	50	0	469	874	634	507	286	196	7	70	113	49	86	78	2
5.68		224	112	122	70	78	4	63	95	64	111	87	0	193	39	50	52	0	497	792	611	558	242	196	8	76	91	42	68	74	5
5.684		222	121	119	61	67	3	56	85	73	120	73	1	217	50	71	37	0	496	838	615	523	275	225	6	59	109	34	99	82	6
5.688		201	126	125	56	77	1	71	92	84	128	87	0	184	41	68	59	1	501	866	625	486	284	220	8	68	103	48	72	88	3
5.692		229	136	134	66	70	0	91	91	74	108	71	0	205	32	42	58	0	496	878	641	553	266	206	7	61	113	45	95	92	2
5.696		230	114	139	63	66	4	75	85	71	115	99	0	187	57	59	52	0	498	865	662	522	265	221	8	61	109	35	85	89	0
5.7		235	118	120	72	74	0	80	100	74	126	93	0	203	44	48	49	0	505	841	636	482	297	208	5	80	115	42	82	75	4
5.704		220	104	98	74	70	3	75	90	97	99	90	0	188	45	53	64	0	505	753	631	483	278	226	7	65	98	47	84	79	2
5.708		237	122	122	70	77	3	70	80	74	108	77	1	222	46	56	61	0	518	899	629	507	286	190	9	44	110	41	88	81	4
5.712		177	125	117	69	80	3	75	90	79	109	89	0	207	43	50	61	0	514	868	620	487	271	208	10	68	95	48	80	74	1
5.716		218	104	126	50	64	2	77	89	92	127	82	2	207	47	50	52	1	495	836	612	525	294	192	9	70	102	50	63	86	3
5.72		226	101	134	82	79	4	71	98	74	108	73	1	192	41	52	50	1	498	791	655	489	270	234	8	71	86	53	78	77	3
5.724		228	112	128	54	73	1	75	72	57	105	82	0	199	36	49	81	0	517	850	590	515	248	210	5	74	107	48	91	79	3
5.728		223	103	119	67	63	4	80	86	72	130	78	2	181	35	52	67	1	501	815	634	493	264	207	3	62	92	45	99	74	2
5.732		199	115	112	81	67	4	88	71	91	117	84	2	206	46	58	65	0	496	840	584	498	266	229	11	56	105	43	68	73	3
5.736		205	117	116	56	72	6	60	69	77	113	75	1	174	44	46	61	1	470	780	666	509	271	192	3	71	102	47	77	67	2
5.74		198	123	114	68	73	3	72	78	74	104	76	0	198	51	44	48	0	543	833	638	518	275	211	8	70	101	44	83	74	3
5.744		222	104	119	76	65	6	70	67	87	115	90	2	199	40	50	64	0	476	810	606	488	252	195	8	60	99	46	65	68	6
5.748		236	139	110	66	63	1	71	77	73	100	86	0	191	40	45	63	0	525	800	596	537	247	196	15	66	123	51	89	76	5
5.752		211	100	140	61	77	1	83	80	53	104	85	0	198	38	55	70	0	511	834	578	512	242	212	6	54	90	38	77	81	2
5.756		217	103	132	51	53	3	54	82	64	122	98	0	176	43	56	52	1	493	819	627	493	258	213	2	69	101	40	91	77	3
5.76		188	114	103	67	62	7	93	80	70	120	85	0	198	45	53	56	0	471	863	602	506	280	188	9	67	97	48	77	85	3
5.764		205	93	117	79	80	2	64	77	76	128	68	0	205	46	55	55	0	478	820	557	537	258	205	10	67	102	49	80	80	2
5.768		211	119	135	70	74	5	67	78	74	106	86	0	208	45	49	65	0	456	843	599	502	295	232	13	50	104	43	74	95	3
5.772		231	121	108	67	94	3	82	86	74	96	92	2	235	43	54	56	0	498	786	643	458	254	207	7	69	85	52	60	79	1
5.776		207	116	117	63	62	1	85	74	84	93	68	0	190	34	42	63	0	486	808	650	489	261	220	8	68	89	38	64	79	2
5.78		221	116	123	70	64	3	66	83	68	115	68	0	189	38	42	58	0	474	812	609	479	278	200	7	57	106	38	68	68	2
5.784		217	126	101	68	89	5	71	80	71	104	88	0	193	38	45	70	0	504	841	633	472	234	202	7	72	108	44	100	76	2
5.788		226	107	111	57	67	4	60	64	62	108	90	0	205	30	51	73	0	507	813	565	515	249	197	13	53	98	49	78	69	2
5.792		214	108	96	69	63	2	76	85	66	117	70	0	201	39	50	63	0	464	775	611	491	243	190	5	60	78	46	73	80	3
5.796		210	104	101	89	74	8	59	83	87	111	80	0	181	37	47	64	0	488	801	565	488	236	204	6	78	92	45	79	91	4
5.8		193	110	106	59	71	0	89	94	67	129	66	0	182	28	63	48	0	466	817	561	502	246	214	9	59	105	39	66	65	4
5.804		227	111	121	61	57	2	64	63	77	106	66	0	166	41	53	75	0	536	795	605	439	263	198	8	47	114	46	87	73	2
5.808		204	90	117	68	67	4	73	82	75	114	92	1	202	46	48	52	0	464	761	628	464	271	195	8	45	91	49	74	79	2
5.812		200	92	142	72	63	4	65	79	84	96	80	1	171	47	49	53	1	473	847	601	460	248	195	7	76	104	42	77	92	5
5.816		199	99	119	59	67	4	65	85	56	120	74	1	166	41	42	55	0	485	780	567	470	283	193	2	57	108	39	89	72	4
5.82		208	111	104	76	71	1	58	78	55	105	91	1	161	39	51	62	0	454	728	624	474	225	199	7	55	100	52	65	61	2
5.824		192	113	105	68	68	2	80	81	60	95	89	0	166	41	54	66	0	483	772	570	485	238	196	10	60	87	39	72	77	1
5.828		209	116	111	62	65	2	70	69	88	118	81	1	170	32	46	59	1	469	838	642	474	267	216	11	62	71	36	63	91	3
5.832		218	102	123	64	62	5	72	82	65	102	83	2	200	44	47	44	0	468	773	588	446	281	216	5	64	106	43	77	71	1
5.836		220	100	115	70	68	3	66	70	53	131	90	0	173	41	46	73	1	472	800	579	498	252	174	10	61	106	45	84	82	6
5.84		175	103	91	61	59	2	66	91	76	115	72	0	167	36	46	54	0	441	813	567	455	229	192	7	72	93	33	73	88	3
5.844		231	122	122	59	73	2	65	89	84	100	80	2	182	33	52	41	0	478	761	571	469	272	203	10	64	93	53	86	62	1
5.848		218	110	106	66	70	3	72	75	72	106	98	0	165	35	52	62	0	454	749	606	447	269	200	6	76	99	49	87	60	1
5.852		198	122	111	80	61	2	70	63	74	95	76	0	185	33	50	56	0	455	819	595	472	258	195	8	62	92	37	62	78	3
5.856		225	97	118	69	61	4	57	82	70	115	84	4	173	36	55	53	0	427	760	594	452	259	188	3	66	81	49	64	93	2
5.86		199	97	101	69	83	3	59	70	73	106	70	0	172	41	50	47	0	468	758	570	460	266	199	9	60	104	45	60	89	2
5.864		231	109	127	60	79	4	75	63	71	94	74	1	174	45	48	66	0	452	754	602	464	250	181	5	60	89	49	63	90	3
5.868		217	116	115	89	65	6	65	66	64	109	74	1	161	39	53	62	0	462	712	576	479	256	202	8	65	93	35	78	66	4
5.872		222	124	109	72	64	2	64	83	64	103	86	2	172	34	43	44	0	457	758	583	475	263	200	5	62	120	34	71	68	3
5.876		191	107	124	63	61	6	67	91	74	105	81	0	192	32	43	58	1	425	773	550	454	240	180	9	62	87	29	86	73	2
5.88		208	97	118	75	57	0	62	86	75	139	74	1	174	40	37	50	0	418	769	597	476	248	188	6	61	93	43	77	85	3
5.884		222	124	111	74	56	3	77	90	83	111	77	0	178	41	39	53	0	486	710	600	456	243	207	11	64	93	49	77	92	2
5.888		184	97	99	49	71	4	68	67	81	109	87	0	185	38	37	64	0	440	791	585	463	246	218	7	63	102	50	84	87	6
5.892		215	103	110	53	73	6	64	82	60	96	82	2	190	40	47	60	1	479	776	562	506	228	185	2	61	80	34	85	59	3
5.896		183	128	116	76	82	2	61	73	66	113	65	2	173	36	40	60	1	426	743	563	477	237	196	11	57	90	44	60	73	2
5.9		188	100	95	62	80	1	67	69	61	83	64	0	223	42	40	60	2	405	762	550	439	254	195	7	64	97	53	84	81	3
5.904		207	107	127	59	66	2	68	73	57	88	61	0	148	45	42	41	1	438	734	557	446	255	187	4	51	96	39	89	87	3
5.908		203	115	102	58	73	3	63	67	66	104	79	0	187	29	40	54	0	466	764	548	445	208	188	9	61	105	49	83	77	4
5.912		211	97	80	70	74	0	80	77	69	73	64	1	199	33	31	45	2	444	702	574	442	264	199	5	67	83	40	73	70	1
5.916		192	118	85	70	63	5	74	82	74	107	56	1	168	38	54	63	0	483	756	551	440	236	185	8	48	96	47	79	64	5
5.92		190	95	117	71	59	3	65	68	68	93	68	0	168	40	49	52	0	409	799	550	480	232	192	5	67	95	33	62	74	5
5.924		170	116	95	72	60	3	67	79	77	101	78	0	175	38	36	52	0	411	674	535	504	264	188	8
5.928		210	112	114	59	85	4	66	82	79	94	91	1	174	41	49	38	1	433	794	530	481	224	194	6
5.932		196	101	107	68	86	4	60	76	68	110	79	1	187	43	54	58	0	457	810	548	438	251	199	11
5.936		191	122	100	90	68	5	83	70	65	96	79	0	177	33	42	50	0	408	752	599	428	238	173	6
5.94		202	108	134	67	77	3	73	77	61	119	69	3	196	32	42	56	0	459	754	544	394	243	185	6
5.944		192	106	104	54	64	2	67	74	79	111	76	0	145	28	39	53	1	441	762	565	443	235	185	11
5.948		201	109	103	62	74	0	57	82	75	108	67	0	180	59	47	49	0	450	738	551	458	264	172	4
5.952		207	110	111	68	84	4	60	78	75	107	60	1	159	41	49	56	0	422	733	526	446	243	202	7
5.956		212	107	117	65	76	3	70	80	80	85	77	1	160	31	47	58	0	442	734	561	443	217	157	9
5.96		212	87	103	62	70	9	84	72	69	88	75	0	185	39	46	46	0	456	733	537	443	251	186	8
5.964		188	98	105	65	72	0	44	84	77	89	59	1	179	33	61	51	0	429	732	524	417	220	191	5
5.968		178	105	117	65	57	3	62	71	78	100	67	1	163	42	43	61	0	437	702	523	418	228	186	5
5.972		187	104	118	66	65	3	64	73	74	93	68	1	151	31	35	53	0	417	700	554	439	235	223	6
5.976		188	94	111	59	58	3	70	70	59	101	84	1	177	44	41	79	0	459	681	544	455	237	203	6
5.98		187	116	107	72	61	6	63	66	59	94	77	0	197	31	50	53	0	438	748	562	432	252	175	3
5.984		212	132	105	62	67	1	87	70	73	104	106	0	193	47	64	47	0	462	704	551	478	250	191	13
5.988		207	92	116	71	72	2	79	86	54	78	67	0	173	35	41	60	1	461	681	545	403	252	185	10
5.992		186	98	115	74	67	2	57	78	61	96	78	0	155	39	32	46	0	410	709	575	438	236	179	5
5.996		181	107	103	73	69	5	59	69	55	91	59	0	174	32	51	49	1	407	747	561	475	247	175	14
6		176	97	109	73	45	2	56	75	63	102	76	1	176	33	43	61	0	445	669	536	441	219	171	5
6.004		207	87	93	54	72	5	67	77	76	91	75	3	179	38	48	53	1	419	712	584	410	233	183	6
6.008		180	86	114	66	85	2	68	78	61	101	69	0	169	39	47	56	0	439	711	523	449	247	170	4
6.012		192	95	94	62	78	1	64	82	65	93	81	0	180	37	51	65	1	431	762	558	405	247	173	7
6.016		195	97	93	59	63	1	71	74	61	98	80	1	183	31	50	48	1	415	731	520	410	220	178	9
6.02		193	108	107	55	68	7	53	73	68	97	68	1	161	42	42	42	1	434	740	549	440	208	188	9
6.024		209	109	96	60	61	3	64	70	58	93	63	1	142	41	55	46	0	362	709	533	424	213	190	9
6.028		177	97	99	60	63	5	71	72	59	109	75	0	160	36	56	54	0	422	723	549	419	230	171	7
6.032		205	114	102	70	56	2	59	70	57	92	88	0	155	35	40	46	0	414	716	498	450	237	169	10
6.036		199	91	111	56	59	7	47	71	70	95	78	0	166	27	40	60	0	418	746	531	385	194	150	8
6.04		206	92	87	70	69	1	64	56	62	84	74	0	161	42	57	54	0	406	751	537	429	228	191	1
6.044		195	89	85	66	60	4	47	60	76	108	89	0	167	37	34	46	1	430	704	535	394	234	169	6
6.048		173	102	100	53	55	3	61	83	61	93	88	1	157	32	37	47	0	414	687	554	416	219	186	8
6.052		174	106	106	80	68	2	63	67	69	75	63	0	156	35	33	42	0	377	719	529	434	215	158	8
6.056		188	92	89	67	64	1	77	77	71	89	68	0	184	39	46	41	1	418	673	553	408	231	171	6
6.06		196	83	97	69	70	1	51	78	62	104	71	0	175	44	43	36	0	426	689	540	394	216	178	8
6.064		184	104	94	72	69	6	53	60	73	102	75	2	151	35	35	58	1	428	713	507	395	211	196	9
6.068		175	99	88	55	65	2	64	79	53	90	58	0	167	44	40	60	0	431	630	498	443	230	171	7
6.072		196	76	108	65	62	5	69	64	58	88	79	0	167	39	54	59	1	398	735	525	401	211	185	9
6.076		189	109	94	61	64	6	65	75	52	95	80	0	166	29	50	43	1	412	685	487	395	235	179	1
6.08		184	95	103	61	69	3	62	66	68	97	67	0	150	42	52	50	0	406	686	521	418	205	178	4
6.084		184	94	94	51	62	2	65	73	47	109	60	0	165	38	44	40	0	423	719	501	423	232	184	10
6.088		170	120	99	66	65	0	66	72	53	106	89	0	179	36	42	46	0	374	688	567	405	201	181	4
6.092		180	104	91	64	58	4	59	70	59	86	87	1	162	42	41	45	0	397	647	544	410	238	172	5
6.096		184	105	100	82	54	2	55	74	53	94	73	1	152	35	42	61	0	410	682	522	433	216	181	5
6.1		182	95	94	55	62	4	61	62	68	111	68	2	161	35	44	62	0	437	687	533	393	220	174	7
6.104		217	95	104	61	61	1	48	75	65	100	59	1	172	30	33	53	0	405	655	564	395	230	163	9
6.108		176	87	89	64	64	3	52	71	56	99	76	2	178	41	39	52	0	413	643	511	391	226	176	7
6.112		184	81	95	73	65	3	55	85	59	89	80	0	163	44	32	56	0	419	701	532	396	240	181	5
6.116		191	108	100	66	59	3	61	72	57	91	71	0	152	38	48	54	0	423	663	498	385	230	174	6
6.12		208	97	110	74	71	2	63	80	67	90	63	1	184	35	42	48	0	409	685	512	439	197	157	6
6.124		170	111	95	70	57	3	64	80	54	87	75	1	170	39	43	52	0	403	694	552	392	185	159	4
6.128		156	103	101	71	65	2	55	77	59	95	91	0	163	25	59	32	1	377	645	507	393	225	164	4
6.132		165	114	92	66	73	3	64	74	63	89	61	1	176	45	34	51	0	404	677	493	425	197	165	7
6.136		190	112	89	70	59	6	62	72	64	109	67	1	151	46	29	52	0	379	614	515	396	224	170	9
6.14		163	102	82	61	67	5	50	76	59	74	82	1	159	20	43	70	0	403	647	509	426	221	178	5
6.144		182	95	101	59	62	2	51	70	58	84	80	1	158	30	53	57	1	367	616	438	392	197	177	5
6.148		191	89	100	53	61	3	46	67	56	93	80	1	146	36	37	50	0	394	683	537	411	215	175	8
6.152		224	93	96	62	52	3	48	54	61	98	55	0	153	41	60	58	0	392	691	511	394	233	186	5
6.156		191	99	103	62	55	2	54	60	57	90	86	1	151	30	35	43	0	405	650	532	417	228	192	6
6.16		199	99	105	60	74	3	60	78	55	88	49	0	180	34	47	45	0	405	653	518	412	204	177	10
6.164		188	91	108	57	62	1	54	71	62	100	60	1	160	32	31	48	2	404	670	491	389	232	163	9
6.168		177	94	106	60	72	2	64	69	60	84	68	0	146	33	51	45	0	403	679	515	402	217	160	5
6.172		175	76	95	55	66	2	63	77	60	72	75	2	185	35	39	31	0	393	633	474	381	198	155	2
6.176		183	110	105	53	78	2	61	67	57	91	68	1	146	27	38	61	1	385	667	497	391	187	164	3
6.18		181	96	107	72	60	2	67	61	59	91	73	0	162	37	52	53	0	366	666	504	420	182	157	9
6.184		174	111	101	73	58	3	63	66	64	102	67	0	181	33	33	40	0	419	642	460	383	231	178	4
6.188		212	106	110	63	51	4	52	71	62	81	61	1	158	34	44	55	0	387	632	484	416	217	147	10
6.192		184	97	93	66	62	4	46	84	61	84	66	1	144	40	40	53	0	394	629	470	410	244	166	7
6.196		149	84	106	72	80	2	77	75	58	84	87	0	197	36	43	62	1	361	609	485	370	195	153	3
6.2		194	93	104	62	60	2	61	76	53	67	72	0	172	34	39	51	1	354	616	488	365	213	156	9
6.204		193	105	117	50	62	5	49	74	59	84	67	1	147	26	37	49	2	370	677	482	366	192	161	3
6.208		186	114	83	60	67	4	67	52	48	81	73	2	163	32	36	54	0	425	673	506	344	207	152	8
6.212		176	90	85	59	67	2	60	74	70	87	83	0	132	29	33	51	0	451	672	457	409	224	175	7
6.216		172	93	92	56	65	1	69	65	57	90	73	2	138	37	41	47	2	380	655	483	378	218	177	9
6.22		155	88	90	58	72	3	45	79	55	77	73	0	148	31	42	39	0	369	668	468	380	227	176	7
6.224		194	85	84	57	57	1	63	65	47	94	70	0	169	33	32	43	0	359	623	471	403	204	153	6
6.228		167	97	98	68	47	6	66	77	67	108	64	0	137	41	46	53	0	402	609	469	352	222	166	10
6.232		190	95	104	62	63	3	54	49	53	82	53	0	156	29	40	58	0	386	617	506	377	205	146	4
6.236		162	109	89	74	54	1	64	86	70	96	62	3	176	38	34	54	1	383	634	467	373	188	167	3
6.24		180	88	86	67	59	1	56	52	58	82	74	1	134	26	33	51	0	374	631	425	366	210	163	2
6.244		174	90	95	68	47	3	50	68	60	86	63	0	166	28	48	59	1	372	598	507	404	206	154	8
6.248		169	101	80	66	65	2	62	83	67	93	70	2	142	23	38	58	2	401	596	456	405	214	167	5
6.252		183	92	84	55	58	2	57	56	62	86	78	0	166	26	32	58	2	369	651	438	339	209	141	4
6.256		189	110	99	57	72	3	68	69	63	73	61	1	151	46	45	42	1	353	652	474	354	200	176	1
6.26		184	80	85	72	68	4	48	75	58	90	75	2	145	35	48	45	0	418	643	483	371	209	163	10
6.264		186	91	108	74	69	3	61	78	60	86	64	1	150	33	38	47	0	380	620	477	387	203	152	5
6.268		190	102	92	62	62	2	50	63	63	73	69	1	148	34	33	47	0	393	633	506	384	200	169	5
6.272		204	105	99	52	58	3	46	72	67	92	66	3	127	37	50	49	0	339	641	494	352	192	136	6
6.276		178	91	84	40	60	2	65	67	63	92	48	0	153	31	41	43	0	368	611	475	409	220	162	11
6.28		168	92	80	68	73	6	69	62	63	86	64	2	154	33	43	39	0	402	629	449	351	220	150	7
6.284		174	105	87	65	56	3	56	64	58	77	63	2	144	28	42	45	0	374	674	471	361	203	136	12
6.288		183	100	107	64	63	2	57	65	72	88	67	3	130	45	38	48	0	373	623	434	353	191	138	6
6.292		176	86	95	59	54	3	53	61	58	90	66	0	155	36	40	47	0	347	605	501	351	205	170	5
6.296		175	97	86	49	49	3	56	56	57	92	61	0	148	44	44	46	0	363	592	424	378	210	161	8
6.3		169	99	98	43	69	4	53	67	60	87	50	1	161	33	34	42	1	350	580	463	357	206	148	6
6.304		174	98	103	63	56	1	62	65	74	96	61	1	156	40	51	53	0	374	610	464	343	215	154	4
6.308		174	98	78	66	72	5	50	62	44	72	66	0	151	33	31	47	0	380	605	467	403	197	167	3
6.312		177	85	77	63	63	5	48	52	73	100	72	0	151	30	52	49	0	369	584	443	338	187	133	2
6.316		190	81	79	86	68	2	69	62	66	73	66	0	170	38	37	30	0	373	604	469	358	208	156	6
6.32		174	97	84	58	63	1	59	64	63	70	62	1	144	39	34	51	1	372	642	509	338	214	158	12
6.324		152	69	82	62	48	3	57	56	49	89	75	1	153	37	38	43	1	359	636	436	320	210	125	5
6.328		176	89	88	48	57	3	56	60	58	90	64	0	155	32	49	53	0	360	561	482	347	212	184	7
6.332		187	100	102	55	50	7	47	59	64	76	71	1	136	38	26	32	0	361	600	448	347	210	162	5
6.336		187	78	90	62	63	3	65	70	58	87	60	2	140	33	39	53	0	343	587	457	357	193	150	8
6.34		173	95	112	64	63	4	53	72	60	96	63	1	162	25	36	46	0	381	602	443	367	219	158	6
6.344		186	99	94	60	69	5	68	69	41	95	75	1	139	24	45	35	0	352	607	438	356	189	158	5
6.348		158	97	103	58	65	1	48	68	60	84	64	0	165	26	32	57	0	332	592	442	399	180	157	4
6.352		169	86	83	54	54	5	61	60	58	72	64	2	154	28	36	37	0	350	601	458	334	169	171	5
6.356		176	83	87	56	75	1	61	79	64	92	53	0	142	41	37	48	0	342	573	442	366	174	150	8
6.36		173	106	76	53	70	6	52	70	55	75	54	0	162	32	40	38	0	334	550	484	339	177	156	3
6.364		167	92	96	60	66	5	48	66	48	84	64	0	141	26	34	42	0	356	570	493	368	197	151	4
6.368		162	91	97	47	58	4	48	63	54	69	57	0	132	25	31	38	0	336	559	452	353	185	134	6
6.372		196	99	104	73	52	0	65	64	46	90	50	0	137	27	29	56	1	358	580	445	374	198	137	4
6.376		180	86	90	80	57	2	67	70	54	81	60	1	142	24	42	60	0	357	605	429	350	181	157	8
6.38		170	103	86	49	62	4	41	49	53	83	51	1	136	29	46	37	0	328	570	471	333	202	151	6
6.384		176	71	89	57	54	2	52	61	48	75	72	1	156	23	36	42	0	339	580	446	360	172	158	5
6.388		178	87	89	60	67	2	42	64	71	90	52	0	142	40	33	49	1	319	610	460	368	198	157	10
6.392		165	95	96	53	63	4	47	69	61	69	73	0	146	33	36	50	0	385	573	440	359	176	150	9
6.396		188	84	89	56	51	1	54	60	70	66	62	0	137	32	42	38	1	378	594	429	365	180	149	6
6.4		170	93	81	65	56	1	60	48	52	84	59	0	136	32	36	39	0	358	621	427	362	216	141	5
6.404		177	82	83	60	67	4	45	60	57	73	67	0	137	32	38	39	0	361	578	431	340	212	154	8
6.408		164	90	91	57	41	4	48	64	49	73	70	0	133	33	28	44	2	341	582	424	385	171	166	6
6.412		165	85	96	52	58	0	48	57	42	74	46	0	139	26	45	39	0	369	652	475	337	181	158	6
6.416		177	90	83	45	70	3	64	62	51	79	63	0	137	29	41	59	0	325	577	426	345	179	129	3
6.42		153	93	76	55	52	2	54	79	54	77	66	0	129	33	40	44	0	344	591	442	329	186	140	4
6.424		161	100	96	50	53	2	63	39	68	70	59	0	138	31	27	37	0	350	600	454	330	212	156	7
6.428		161	88	72	65	62	1	44	56	53	66	50	0	142	20	29	43	0	300	581	392	310	195	149	8
6.432		154	110	88	60	59	5	48	65	51	93	53	1	143	20	37	46	1	386	575	443	318	205	137	7
6.436		159	86	81	54	61	4	69	57	56	100	63	1	174	33	34	43	1	374	589	426	338	220	174	5
6.44		163	89	75	51	48	3	44	51	57	71	55	0	158	33	33	36	1	351	598	463	351	169	145	2
6.444		171	98	84	57	54	4	40	63	65	95	55	1	133	30	34	50	0	366	607	441	357	190	137	8
6.448		158	89	92	62	53	1	53	55	49	78	62	2	155	31	40	44	0	297	509	410	337	190	139	5
6.452		154	103	90	52	51	2	65	61	64	80	60	0	154	42	44	48	0	351	531	422	353	188	138	1
								49	70	44	93	51	1						305	572	423	360	201	146	2
								64	85	50	75	56	0						324	576	432	315	187	166	3
								50	65	39	74	62	0						328	573	409	334	184	140	5
								65	58	69	64	69	0						342	585	423	323	188	155	6
								54	65	40	82	59	2						331	566	432	362	184	151	8
								64	55	52	81	66	0						323	574	444	330	164	157	6
								60	49	50	76	64	0						324	570	403	315	175	175	5
								47	67	55	76	64	1						316	542	416	320	197	148	4
								43	73	56	86	58	1						326	585	393	346	176	149	9
								71	55	41	82	60	1						335	532	405	312	187	151	6
								53	58	68	77	73	0						319	551	391	327	180	132	7
								43	67	72	70	55	0						278	540	422	315	182	132	6
								46	60	53	76	64	1						302	527	414	308	170	156	10
								44	51	71	81	66	0						313	544	414	368	198	130	7
								39	66	63	85	68	0						307	530	401	319	191	144	4
								68	65	46	98	81	1						322	539	430	303	201	156	7
								45	58	52	84	68	1						310	548	446	322	179	135	2
								70	66	48	73	53	2						307	566	402	360	199	153	5
								44	70	49	85	75	1						332	511	395	323	190	164	4
								36	69	47	86	61	0						330	540	374	319	186	150	8
								39	52	54	85	58	0						315	565	432	337	173	147	3
								52	65	46	88	60	0						336	516	427	297	186	128	8
								43	61	47	90	59	0						306	528	403	319	178	139	3
								43	60	47	70	50	0						302	480	435	313	152	126	8
								51	49	50	77	71	3						325	463	401	319	184	104	11
								57	56	58	65	59	1						312	511	408	345	160	138	4
								52	57	54	64	63	0						322	506	407	318	177	158	4
								53	59	53	62	49	2						308	519	386	291	184	144	6
								55	62	56	75	57	0						305	544	397	324	188	116	4
								63	54	51	79	59	2						339	512	379	302	161	135	7
								40	64	49	82	56	0						338	521	390	328	171	153	5
								52	55	45	67	54	3						318	523	396	314	163	146	7
								52	63	48	66	39	1						328	546	367	323	188	134	5
								42	56	44	72	53	1						347	498	404	273	180	146	8
								61	59	58	68	51	0						323	505	385	310	170	129	8
								47	55	49	70	65	3						303	495	370	302	174	142	2
								54	50	67	70	56	0						322	540	365	295	174	139	7
								69	55	44	76	58	0						308	517	392	276	192	150	2
								61	49	49	81	62	1						334	542	375	303	162	149	7
								43	66	47	82	57	0						310	532	424	276	157	157	5
								52	58	45	62	54	2						292	495	371	297	176	142	9
								50	49	47	73	48	1						296	518	371	315	138	139	9
								58	37	49	76	49	1						281	534	434	318	152	119	7
								55	66	56	85	57	0						328	513	393	318	183	146	2
								55	50	55	78	51	1						300	528	384	311	163	144	2
								44	67	44	72	63	0						300	544	387	312	181	141	5
								54	62	38	87	53	0						319	483	390	334	177	123	7
								42	62	63	74	59	0						304	528	380	295	176	129	4
								39	60	48	67	56	0						292	550	379	303	161	154	2
								51	42	47	70	47	0						288	540	354	320	157	105	3
								49	52	51	69	59	0						299	490	363	302	136	152	6
								60	60	56	66	49	0						275	468	383	308	163	129	6
								52	54	51	64	63	2						315	487	398	290	146	138	4
								50	57	56	69	54	1						280	505	380	294	172	126	7
								44	59	45	74	40	0						301	477	384	296	164	134	2
								45	47	53	69	46	1						306	502	395	283	155	147	8
								39	57	47	58	46	1						301	468	393	311	146	138	12
								51	65	38	64	40	0						282	479	388	277	162	126	8
								54	60	62	84	59	0						295	521	361	315	150	130	2
								46	50	52	61	61	0						305	511	349	301	140	117	7
								34	70	47	71	67	1						300	483	383	309	152	142	6
								48	58	55	62	57	0						278	521	401	299	182	125	4
								46	58	53	75	45	0						275	498	388	287	162	104	7
								50	64	40	83	50	3						294	513	351	321	157	117	8
								38	62	56	74	58	1						271	516	372	295	168	130	3
								52	51	51	72	41	0						302	503	388	332	163	152	9
								49	52	55	78	58	1						313	514	381	320	167	134	7
								46	64	38	64	42	1						289	515	344	266	170	150	3
								48	51	55	80	57	2						300	464	352	296	152	135	8
								39	52	45	69	61	0						267	482	358	292	142	144	6
								44	51	40	77	45	1						268	507	401	312	177	106	3
								66	49	41	68	53	0						299	475	378	309	151	133	3
								54	55	33	64	51	1						295	513	338	295	153	122	7
								40	59	43	67	54	0						285	485	360	301	162	133	7
								34	48	37	55	43	2						307	477	361	284	174	126	5
								59	46	38	69	53	1						293	466	367	279	159	121	6
								50	56	45	86	46	1						315	484	355	310	157	123	9
								55	59	41	73	46	0						298	499	363	312	147	133	6
								49	63	53	74	53	2						311	468	389	280	169	153	6
								38	58	35	61	58	4						264	461	355	300	153	132	6
								48	55	46	67	57	1						267	482	364	285	151	140	6
								49	45	40	62	61	0						262	486	380	280	184	122	5
								51	71	55	59	53	1						285	485	353	296	160	127	3
								44	48	53	64	72	0						285	500	394	276	149	131	5
								51	63	50	75	52	1						313	454	356	289	159	136	1
								53	48	52	71	49	1						288	463	323	264	146	127	4
								47	41	53	78	45	0						311	421	357	275	134	114	6
								49	49	30	55	43	0						253	495	318	274	154	124	6
								50	43	43	74	41	0						298	432	372	272	155	143	5
								41	56	52	52	55	1						287	483	347	252	126	104	6
								48	62	52	60	52	0						290	473	302	269	147	133	6
								41	46	38	88	72	0						265	467	345	279	154	120	6
								54	50	48	71	52	0						300	427	308	262	148	115	1
								43	62	37	78	44	3						263	472	357	297	169	147	5
								38	55	43	74	62	4						260	438	347	266	151	124	8
								47	59	57	55	67	0						292	414	318	275	133	118	6
								40	48	38	64	51	0						268	457	352	299	144	136	9
								49	62	52	64	42	1						253	460	336	275	151	96	3
								44	43	42	58	61	0						274	475	317	266	163	132	7
								46	47	45	68	54	2						278	456	341	279	160	150	10
								44	63	38	61	52	0						251	472	380	260	137	131	9
								44	56	35	70	52	0						283	438	357	244	150	110	2
								40	53	65	76	33	0						280	459	378	271	132	129	1
								60	61	47	58	46	2						266	452	320	275	154	134	4
								41	41	41	56	45	1						252	444	339	245	146	137	5
								41	53	37	59	45	2						259	423	345	279	140	117	6
								38	49	27	70	48	0						274	467	368	255	152	117	4
								40	56	45	66	49	0						272	448	342	257	139	120	4
								45	54	58	73	47	2						285	421	382	276	173	121	5
								38	49	41	69	54	1						252	462	349	307	153	104	8
								56	49	36	72	53	0						267	413	375	292	134	151	4
								32	69	51	64	54	1						274	437	330	269	136	117	4
								48	52	51	63	62	1						263	434	356	263	158	122	5
								44	53	36	65	43	1						284	441	309	274	132	116	6
								41	40	42	72	39	1						295	450	313	245	155	138	6
								47	50	50	72	51	1						283	442	339	259	125	130	1
								42	31	34	57	58	1						248	474	326	254	151	103	7
								45	50	50	65	64	2						252	481	311	255	147	122	4
								46	52	37	57	55	1						239	429	324	234	150	132	7
								43	51	38	65	47	0						277	396	358	276	123	140	8
								39	45	39	63	58	0						282	476	341	272	138	132	4
								45	35	36	58	55	1						289	466	346	242	151	115	6
								50	52	50	53	49	0						230	445	326	244	148	120	3
								43	45	39	65	55	0						222	454	329	292	136	101	3
								51	47	38	53	44	0						254	418	317	246	148	124	3
								39	38	49	74	46	3						254	451	337	219	155	122	8
								43	50	46	59	51	0						256	407	342	266	142	113	5
								46	58	27	69	61	0						261	391	308	267	151	129	4
								38	47	37	64	53	0						241	389	334	218	139	96	3
								47	54	43	63	50	1						303	459	306	263	149	124	7
								50	51	41	48	41	0						271	431	303	288	134	128	6
								52	46	51	44	53	0						242	458	336	259	142	126	5
								46	47	34	56	59	1						248	426	336	242	125	113	6
								37	50	47	78	52	0						259	394	306	249	148	113	4
								40	54	49	54	47	0						245	403	312	225	145	134	3
								46	49	43	58	53	2						271	406	339	263	145	121	4
								35	50	43	68	53	0						248	427	330	265	124	100	11
								54	47	55	72	56	0						248	454	327	256	157	114	3
								32	47	40	81	41	1						250	413	317	248	135	123	8
								42	51	46	75	39	0						265	409	292	275	157	124	8
								38	54	34	67	50	0						244	419	295	266	142	114	4
								42	44	46	50	40	1						247	445	341	255	126	113	5
								39	44	46	56	39	1						250	436	300	203	146	115	6
								41	43	44	68	48	2						306	400	334	273	124	118	4
								51	43	41	54	41	0						251	447	323	226	141	115	8
								35	51	38	75	56	0						255	419	297	236	125	124	2
								35	57	39	58	47	0						252	425	315	211	142	111	6
								44	36	35	42	53	1						254	383	300	266	132	125	9
								40	37	45	61	44	0						256	410	329	240	133	128	2
								44	53	41	56	44	1						270	410	306	228	143	118	2
								53	52	42	68	57	1						246	410	293	240	125	95	7
								51	56	29	56	56	0						240	442	354	236	156	109	5
								32	54	39	59	42	1						263	409	289	241	146	85	8
								39	48	56	48	40	0						223	414	305	228	142	134	8
								56	50	50	63	44	1						258	409	294	226	142	98	2
								49	58	44	52	54	0						237	415	294	265	136	114	9
								46	39	40	53	48	1						284	425	309	244	124	106	7
								38	42	35	63	48	0						269	420	313	252	135	125	3
								45	42	31	46	38	0						259	392	330	283	129	102	5
								45	47	44	59	55	0						223	399	333	256	164	119	4
								25	48	45	59	55	3						234	410	328	242	130	116	1
								43	42	43	63	51	2						250	432	309	238	141	109	4
								55	43	40	57	43	0						247	389	295	243	136	109	6
								37	49	53	49	53	0						242	411	303	265	120	106	5
								46	55	34	51	41	1						217	395	314	208	136	110	3
								36	44	45	55	42	0						243	376	280	237	113	120	9
								41	60	34	66	52	0						245	411	311	245	124	118	11
								36	38	39	59	45	1						208	378	316	226	139	120	6
								32	43	35	55	46	0						239	342	288	255	141	101	9
								43	46	39	56	58	2						234	366	302	236	138	100	7
								44	45	47	46	48	0						233	363	293	243	132	120	3
								30	36	30	65	56	0						224	412	298	222	120	108	9
								34	57	39	48	45	1						226	427	297	240	136	100	9
								35	47	50	52	43	0						251	368	320	229	153	106	3
								34	55	44	60	43	1						243	359	274	212	139	103	5
								29	35	43	61	47	0						203	400	287	245	119	120	2
								36	49	45	57	44	0						259	355	316	231	138	110	8
								45	51	42	49	48	0						237	404	292	238	129	92	4
								32	38	46	50	47	1						224	424	308	227	124	106	2
								43	42	34	59	42	0						213	392	276	225	128	99	7
								35	48	61	60	52	0						222	349	289	215	117	107	7
								37	32	40	45	50	1						206	383	285	222	133	106	1
								42	48	44	54	49	0						229	393	294	219	125	97	5
								32	48	34	68	43	1						248	433	277	224	109	93	3
								44	48	30	66	51	1						222	379	292	231	111	113	4
								35	43	41	57	53	1						261	371	281	216	129	104	4
								37	45	41	64	38	1						215	372	336	248	115	128	3
								37	44	43	59	49	0						236	365	299	212	138	132	6
								38	37	37	48	47	1						204	390	302	221	143	106	10
								41	56	40	52	50	0						258	383	293	211	127	95	2
								40	55	43	40	31	0						198	423	287	191	114	97	4
								32	45	40	54	47	1						206	371	270	223	129	92	3
								44	47	37	55	36	0						194	367	309	201	134	89	2
								46	65	31	53	50	0						255	372	266	246	124	103	5
								44	53	42	43	45	0						227	369	275	226	119	99	7
								38	50	51	46	44	0						233	390	299	229	115	115	7
								36	42	40	52	32	2						239	394	276	233	116	126	3
								38	47	36	61	49	0						208	346	291	216	118	95	6
								40	45	28	57	47	1						224	367	297	218	115	105	1
								32	32	51	50	42	2						237	421	297	222	138	97	7
								31	41	24	43	48	0						245	356	266	238	123	103	2
								31	38	47	63	45	0						246	394	294	246	111	107	3
								31	45	31	43	35	1						214	350	303	227	118	100	4
								38	44	41	44	38	1						234	386	272	214	135	104	6
								34	47	30	49	43	0						206	359	276	225	111	111	3
								35	49	36	58	35	0						225	364	264	198	124	117	6
								41	36	43	67	55	0						224	361	266	197	126	89	4
								38	43	43	52	32	0						221	363	265	222	130	108	0
								37	44	27	71	49	0						241	358	264	249	116	108	8
								33	48	45	56	48	0						193	367	239	205	149	92	8
								29	46	40	54	41	0						226	351	296	216	141	108	3
								42	43	37	43	34	0						234	345	282	235	114	109	5
								41	58	31	43	38	0						250	337	278	201	122	99	4
								31	43	40	48	43	2						229	350	260	220	130	112	5
								44	49	33	55	34	0						209	359	295	236	145	103	8
								37	46	34	63	43	0						233	367	231	228	85	121	5
								34	36	30	47	51	0						194	335	272	208	128	107	5
								35	32	45	54	49	0						229	354	292	224	137	109	7
								37	50	44	72	45	2						239	364	245	167	125	103	3
								38	34	48	68	46	0						183	377	262	213	125	108	5
								44	39	28	45	44	0						199	379	293	222	116	98	6
								42	42	35	55	38	0						199	346	264	228	126	103	3
								34	45	40	56	52	1						230	355	271	205	128	113	1
								43	46	40	55	38	1						230	329	259	208	135	114	4
								30	43	35	57	38	0						210	373	283	195	113	109	7
								36	50	34	60	40	2						190	352	258	209	126	105	5
								35	37	29	59	51	1						192	364	260	196	126	91	7
								36	41	40	50	38	1						203	330	274	221	112	103	6
								33	36	37	38	56	3						212	350	256	231	100	108	12
								37	41	35	49	33	0						221	343	266	193	114	97	6
								39	39	41	39	45	0						206	354	249	216	122	110	12
								39	38	38	45	36	0						202	362	275	223	133	101	2
								43	45	39	67	42	0						218	355	252	211	116	83	6
								44	34	30	52	46	1						209	342	260	203	122	91	10
								29	47	44	54	50	1						224	321	285	201	118	82	3
								24	36	32	51	31	0						215	359	266	220	114	102	7
								28	36	45	51	57	2						199	336	253	187	117	108	6
								39	38	42	50	37	2						222	351	283	192	109	98	3
								37	33	36	55	34	1						230	338	283	209	116	112	5
								44	48	41	52	40	3						198	322	263	214	123	90	5
								44	51	37	61	45	0						224	335	234	216	131	98	1
								34	38	24	46	37	0						215	343	252	221	130	101	9
								41	50	39	47	35	2						238	313	259	215	108	85	2
								50	42	45	47	35	2						194	352	246	226	117	82	5
								24	40	39	56	33	0						192	345	273	203	113	101	10
								37	41	35	49	41	1						238	356	247	190	120	101	6
								19	49	38	46	45	0						228	329	241	198	119	96	2
								32	35	44	46	34	2						191	319	246	218	102	97	7
								42	37	33	57	30	0						184	328	270	220	120	85	5
								39	44	27	52	39	1						215	336	283	194	120	93	6
								38	47	28	57	43	1						183	341	260	195	117	93	5
								32	39	39	43	42	0						220	312	247	187	109	95	0
								27	30	37	47	45	1						197	342	255	165	116	96	7
								30	51	42	52	37	0						210	346	266	202	120	114	7
								41	44	32	55	34	1						196	326	247	225	95	95	8
								25	31	27	47	34	1						196	317	273	203	111	90	5
								38	34	28	53	37	3						203	345	259	181	111	114	5
								48	56	46	42	44	0						172	349	219	185	115	94	6
								29	35	37	49	45	2						208	348	239	174	101	95	2
								41	39	36	57	36	0						182	340	262	191	105	89	6
								36	43	34	54	38	1						219	334	247	184	101	90	4
								41	53	25	42	28	0						190	321	244	217	109	95	3
								34	47	26	45	43	0						218	277	280	181	112	77	4
								48	40	29	50	40	0						185	319	253	205	95	88	5
								27	41	48	41	42	1						191	311	266	183	109	107	2
								33	30	34	47	34	1						209	325	256	176	119	93	6
								37	39	28	51	41	1						217	324	252	173	122	93	7
								35	44	34	42	31	0						222	344	248	186	98	108	4
								18	49	34	40	32	0						198	321	244	192	123	100	6
								27	40	42	43	30	1						171	354	224	196	93	101	0
								34	35	28	42	37	0						191	303	257	161	115	106	9
								36	38	30	53	35	1						189	335	247	194	132	100	6
								37	46	33	37	35	0						180	335	240	182	118	82	4
								45	42	27	47	26	2						216	317	241	199	105	100	7
								42	36	30	61	38	0						236	295	240	206	113	87	1
								46	35	30	45	37	0						197	330	270	221	103	81	3
								51	42	29	51	45	0						197	313	245	188	104	84	5
								34	35	39	50	28	0						157	312	218	186	102	89	8
								37	37	39	30	40	0						197	306	215	185	119	93	0
								28	35	34	47	40	1						188	305	256	209	113	89	7
								31	41	38	49	36	0						186	326	233	189	97	87	4
								39	46	31	40	35	1						183	313	253	194	93	86	5
								36	31	33	53	33	0						186	289	235	178	115	80	7
								35	35	25	40	39	1						222	298	220	184	103	86	2
								33	39	33	54	44	0						185	274	265	189	106	83	4
								34	40	45	41	46	1						232	329	234	168	108	89	4
								44	44	29	52	32	1						207	324	212	181	93	98	3
								27	35	26	54	40	2						217	261	240	169	117	89	5
								36	45	38	41	39	1						201	299	240	232	100	94	9
								32	34	35	38	40	2						203	335	225	181	108	90	9
								33	36	34	74	37	1						173	335	232	193	104	95	8
								34	47	27	46	53	1						200	313	246	182	95	82	6
								35	49	27	38	37	1						202	340	257	181	106	90	2
								40	40	34	49	33	0						193	281	247	201	107	81	7
								38	31	27	56	33	2						179	349	239	192	121	96	6
								31	37	34	48	41	0						186	305	217	198	122	98	6
								49	42	36	48	41	0						177	295	230	165	101	88	1
								25	38	36	34	37	1						184	307	241	167	93	100	6
								26	32	32	49	29	0						200	319	242	197	97	80	4
								21	41	37	49	37	1						186	271	196	150	104	81	4
								29	36	27	42	32	0						195	303	265	185	116	89	4
								41	32	26	35	40	0						189	309	223	178	117	88	7
								33	35	28	50	34	1						178	296	238	185	107	89	7
								18	38	43	48	31	0						197	303	220	204	99	101	7
								27	48	26	53	36	1						171	279	190	175	103	103	5
								37	32	47	52	38	1						182	336	229	162	94	79	3
								37	44	40	50	37	2						199	275	204	180	104	72	3
								33	29	28	52	39	2						171	317	240	184	116	87	7
								33	31	23	58	39	0						169	284	260	174	98	87	4
								45	45	28	51	42	0						182	283	250	194	115	84	1
								27	37	37	56	32	1						173	279	226	193	103	88	5
								28	39	31	47	25	1						164	275	238	169	98	92	5
								36	51	20	55	43	1						158	309	219	159	91	72	7
								25	39	42	47	41	2						189	305	187	156	107	84	4
								28	39	42	42	44	0						156	283	230	206	116	83	6
								25	52	29	47	38	1						169	294	258	177	93	72	9
								28	31	34	44	39	0						182	288	224	165	91	88	4
								36	35	26	42	35	0						203	272	228	161	95	112	3
								35	41	39	44	35	1						179	274	224	182	98	80	5
								37	40	31	48	43	0						170	275	231	172	82	86	6
								25	35	37	46	39	0						163	279	250	180	110	87	2
								28	29	31	60	19	0						189	281	213	179	120	91	5
								37	33	32	43	36	1						177	312	201	202	97	78	1
								33	38	31	48	33	0						188	311	244	209	115	86	2
								27	38	31	59	25	0						168	291	249	193	116	85	3
								33	34	17	38	36	2						179	303	218	190	86	92	3
								32	29	23	47	39	1						180	277	224	176	113	64	5
								52	33	25	50	43	0						164	295	211	173	84	91	6
								33	33	31	34	31	0						172	289	224	167	90	85	5
								28	25	36	28	28	1						180	324	230	167	105	94	3
								32	33	29	36	43	2						166	292	215	168	108	89	4
								23	50	38	47	36	1						159	268	217	194	96	83	2
								22	41	28	42	29	1						192	289	209	166	117	105	2
								25	36	28	32	37	1						196	285	225	187	103	83	1
								31	34	25	31	33	0						175	293	215	166	114	69	3
								27	33	26	48	28	0						174	304	210	177	102	91	2
								19	38	37	48	49	0						168	240	209	164	87	83	7
								26	37	38	47	36	0						163	288	198	167	95	98	4
								28	39	36	43	33	0						169	315	216	163	84	94	4
								29	33	29	58	35	0						171	306	214	167	98	94	0
								32	48	37	40	31	0						164	227	207	179	79	83	5
								35	51	28	51	35	1						158	281	229	187	84	99	4
								38	42	34	52	32	0						157	290	205	171	92	102	3
								32	34	35	45	36	1						144	287	197	172	83	85	4
								24	34	20	40	43	0						171	281	195	158	103	78	6
								26	41	23	35	33	0						166	275	199	173	108	79	6
								36	43	17	45	22	2						188	269	207	162	88	101	3
								26	44	35	47	31	0						159	266	216	166	83	82	5
								27	41	33	39	38	3						166	277	218	169	106	80	6
								28	36	34	35	35	2						189	266	202	173	88	76	6
								26	35	26	42	37	0						164	272	218	178	95	84	4
								27	42	35	44	29	1						175	253	213	148	103	86	4
								20	42	30	42	22	1						155	264	205	167	77	77	6
								30	25	27	43	37	0						161	270	199	168	96	89	3
								34	40	29	45	39	0						199	279	207	148	92	82	2
								35	43	32	52	46	1						183	291	229	182	96	85	7
								26	29	28	31	46	0						169	272	211	153	97	84	4
								35	30	29	41	38	0						173	270	193	169	97	94	5
								38	44	23	37	33	0						162	287	192	147	100	76	4
								27	32	32	37	27	0						168	288	207	170	97	64	2
								28	37	28	43	37	0						178	287	224	180	87	75	8
								30	36	26	41	26	1						155	310	225	170	84	81	2
								25	39	30	42	24	0						170	278	236	158	91	101	2
								25	43	31	55	30	0						168	295	214	187	95	81	5
								36	38	27	35	38	1						171	252	190	147	95	73	6
								28	28	29	41	25	1						142	265	223	161	85	76	7
								30	30	38	47	31	0						168	266	188	150	90	90	2
								23	30	32	50	17	0						151	268	204	166	93	89	4
								29	32	16	37	31	0						169	284	203	173	85	80	5
								28	26	46	36	38	0						125	272	210	156	84	76	7
								35	31	27	42	31	0						160	270	214	160	92	86	5
								36	35	24	53	46	0						158	273	205	160	78	64	8
								29	36	29	40	30	0						148	242	192	177	91	84	4
								32	44	25	46	32	1						158	269	206	168	93	87	5
								19	37	32	29	27	0						142	292	189	120	82	93	2
								26	34	31	42	40	3						158	256	200	150	83	77	5
								26	40	20	37	18	2						141	278	186	153	90	72	3
								26	30	19	34	47	0						158	222	170	134	96	74	6
								33	31	29	48	34	0						163	259	199	150	105	87	6
								32	39	21	50	38	1						171	245	194	162	77	89	9
								17	39	23	43	34	1						140	234	206	151	102	74	3
								30	31	29	36	28	0						181	251	204	162	62	80	8
								27	30	28	44	30	0						154	265	198	163	83	90	4
[truncated: 13,003 more rows]

## Sheet: FACS
ID	sample	depth	date	Gate	c_cell_ul	c_corrected_wo_blnk	c_cell_ml	Orange	Chl	FSC	SSC
stA_20200713_5_a	a	5	2020_07	All Events	23.661	10.242	10242	1026	1638
stA_20200713_5_a	a	5	2020_07	R2	1.239	0.759	759		802	65270	282368
stA_20200713_5_a	a	5	2020_07	euks	1.422	1.408	1408	599	14830	36550	40837
stA_20200713_5_a	a	5	2020_07	syn	10.165	9.981	9981	1370	434	4245	8397
stA_20200713_5_a	a	5	2020_07	proc	5.038	1.176	1176	40	151	2057	4608
stA_20200713_5_b	b	5	2020_07	All Events	23.666	10.247	10247	940	1643
stA_20200713_5_b	b	5	2020_07	R2	0.742	0.262	262		903	73405	268226
stA_20200713_5_b	b	5	2020_07	euks	1.514	1.5	1500	616	14320	37349	39930
stA_20200713_5_b	b	5	2020_07	syn	11.201	11.017	11017	1186	384	4139	7497
stA_20200713_5_b	b	5	2020_07	proc	4.839	0.977	977	39	142	1877	4436
stA_20200713_5_c	c	5	2020_07	All Events	24.321	10.902	10902	942	1768
stA_20200713_5_c	c	5	2020_07	R2	1.013	0.533	533		800	63108	242643
stA_20200713_5_c	c	5	2020_07	euks	1.562	1.548	1548	735	15129	38449	44121
stA_20200713_5_c	c	5	2020_07	syn	11.189	11.005	11005	1172	378	3762	6863
stA_20200713_5_c	c	5	2020_07	proc	4.986	1.124	1124	40	142	2027	5106
stA_20200713_DCM_a	a	90	2020_07	All Events	71.099	57.72	57720	6163	4288
stA_20200713_DCM_a	a	90	2020_07	R2	1.318	1.006	1006		993	50046	216337
stA_20200713_DCM_a	a	90	2020_07	euks	2.308	2.302	2302	243	34589	15595	23402
stA_20200713_DCM_a	a	90	2020_07	syn	6.388	6.259	6259	35628	9163	6672	12631
stA_20200713_DCM_a	a	90	2020_07	proc	30.296	26.547	26547	44	367	1227	1742
stA_20200713_DCM_b	b	90	2020_07	All Events	69.554	56.175	56175	6881	4625
stA_20200713_DCM_b	b	90	2020_07	R2	1.126	0.814	814		1002	48025	231773
stA_20200713_DCM_b	b	90	2020_07	euks	2.334	2.328	2328	265	36404	16350	23676
stA_20200713_DCM_b	b	90	2020_07	syn	6.321	6.192	6192	38918	9717	6954	13986
stA_20200713_DCM_b	b	90	2020_07	proc	29.138	25.389	25389	44	379	1219	1883
stA_20200713_DCM_c	c	90	2020_07	All Events	69.499	56.12	56120	6453	4433
stA_20200713_DCM_c	c	90	2020_07	R2	1.342	1.03	1030		1024	50428	213058
stA_20200713_DCM_c	c	90	2020_07	euks	2.325	2.319	2319	249	34610	15306	21806
stA_20200713_DCM_c	c	90	2020_07	syn	5.979	5.85	5850	38161	9920	7194	14652
stA_20200713_DCM_c	c	90	2020_07	proc	29.579	25.83	25830	44	377	1244	2105
stA_20200817_5_a	a	5	2020_08	All Events	19.996	9.067	9067	992	2435
stA_20200817_5_a	a	5	2020_08	R2	0.932	0.655	655		852	69915	327571
stA_20200817_5_a	a	5	2020_08	euks	1.54	1.534	1534	626	18438	41820	44504
stA_20200817_5_a	a	5	2020_08	syn	7.568	7.492	7492	1418	431	4373	9731
stA_20200817_5_a	a	5	2020_08	proc	4.84	-0.244	0	40	141	1984	6577
stA_20200817_5_b	b	5	2020_08	All Events	19.28	8.351	8351	963	2538
stA_20200817_5_b	b	5	2020_08	R2	0.878	0.601	601		924	69538	321155
stA_20200817_5_b	b	5	2020_08	euks	1.623	1.617	1617	651	17276	39389	42179
stA_20200817_5_b	b	5	2020_08	syn	7.277	7.201	7201	1310	407	3892	7773
stA_20200817_5_b	b	5	2020_08	proc	4.504	-0.58	0	39	133	1884	5700
stA_20200817_5_c	c	5	2020_08	All Events	18.672	7.743	7743	780	2470
stA_20200817_5_c	c	5	2020_08	R2	0.445	0.168	168		1005	72320	196332
stA_20200817_5_c	c	5	2020_08	euks	1.554	1.548	1548	652	18885	37289	39205
stA_20200817_5_c	c	5	2020_08	syn	7.104	7.028	7028	1196	391	4438	6646
stA_20200817_5_c	c	5	2020_08	proc	4.602	-0.482	0	40	135	2069	5401
stA_20200817_DCM_a	a	90	2020_08	All Events	58.909	44.412	44412	3270	3577
stA_20200817_DCM_a	a	90	2020_08	R2	0.65	0.535	535		1045	59014	263626
stA_20200817_DCM_a	a	90	2020_08	euks	1.768	1.763	1763	239	37686	14481	25238
stA_20200817_DCM_a	a	90	2020_08	syn	2.663	2.655	2655	35969	10072	8149	18419
stA_20200817_DCM_a	a	90	2020_08	proc	27.507	20.689	20689	45	480	1371	2661
stA_20200817_DCM_b	b	90	2020_08	All Events	58.986	44.489	44489	3191	3712
stA_20200817_DCM_b	b	90	2020_08	R2	0.655	0.54	540		1240	60373	272124
stA_20200817_DCM_b	b	90	2020_08	euks	1.774	1.769	1769	304	41454	15256	23982
stA_20200817_DCM_b	b	90	2020_08	syn	2.638	2.63	2630	35912	9993	10233	22660
stA_20200817_DCM_b	b	90	2020_08	proc	27.452	20.634	20634	45	496	1493	3249
stA_20200817_DCM_c	c	90	2020_08	All Events	58.79	44.293	44293	3664	3500
stA_20200817_DCM_c	c	90	2020_08	R2	0.74	0.625	625		895	60735	290151
stA_20200817_DCM_c	c	90	2020_08	euks	1.614	1.609	1609	231	35730	13728	20322
stA_20200817_DCM_c	c	90	2020_08	syn	2.656	2.648	2648	42164	10694	10676	18379
stA_20200817_DCM_c	c	90	2020_08	proc	27.666	20.848	20848	46	510	1456	3061
stA_20200913_DCM_50m_a	a	50	2020_09	All Events	38.204	25.706	25706	1657	3080			20200913_DCM90m	blnk	All Events	12.498
stA_20200913_DCM_50m_a	a	50	2020_09	R2	1.552	1.486	1486		916	58921	322136		blnk	R2	0.066
stA_20200913_DCM_50m_a	a	50	2020_09	euks	1.632	1.628	1628	1951	33749	34185	44816		blnk	euks	0.004
stA_20200913_DCM_50m_a	a	50	2020_09	syn	5.432	5.354	5354	5696	1842	17871	29978		blnk	syn	0.078
stA_20200913_DCM_50m_a	a	50	2020_09	proc	14.504	10.682	10682	42	189	1440	2191		blnk	proc	3.822
stA_20200913_DCM_50m_b	b	50	2020_09	All Events	40.228	27.73	27730	1381	3025
stA_20200913_DCM_50m_b	b	50	2020_09	R2	1.604	1.538	1538		754	55435	319314
stA_20200913_DCM_50m_b	b	50	2020_09	euks	1.624	1.62	1620	1067	34036	32641	41367
stA_20200913_DCM_50m_b	b	50	2020_09	syn	5.432	5.354	5354	4990	1618	17341	32360
stA_20200913_DCM_50m_b	b	50	2020_09	proc	15.52	11.698	11698	42	191	1462	2593
stA_20200913_DCM_70m_a	a	70	2020_09	All Events	101.466	88.968	88968	2418	2743
stA_20200913_DCM_70m_a	a	70	2020_09	R2	3.864	3.798	3798		736	49446	314197
stA_20200913_DCM_70m_a	a	70	2020_09	euks	2.286	2.282	2282	2448	41929	21915	33559
stA_20200913_DCM_70m_a	a	70	2020_09	syn	5.306	5.228	5228	23901	6710	10703	22700
stA_20200913_DCM_70m_a	a	70	2020_09	proc	45.942	42.12	42120	45	378	1337	2269
stA_20200913_DCM_70m_b	b	70	2020_09	All Events	97.91	85.412	85412	2385	2630
stA_20200913_DCM_70m_b	b	70	2020_09	R2	2.324	2.258	2258		690	45658	268204
stA_20200913_DCM_70m_b	b	70	2020_09	euks	2.21	2.206	2206	1926	40418	20757	31328
stA_20200913_DCM_70m_b	b	70	2020_09	syn	5.228	5.15	5150	23298	6577	7488	15000
stA_20200913_DCM_70m_b	b	70	2020_09	proc	45.704	41.882	41882	46	382	1335	2044
stA_20200913_DCM_90m_a	a	90	2020_09	All Events	60.964	48.466	48466	1856	3533
stA_20200913_DCM_90m_a	a	90	2020_09	R2	1.132	1.066	1066		680	41784	241605
stA_20200913_DCM_90m_a	a	90	2020_09	euks	1.746	1.742	1742	1723	44706	17206	27389
stA_20200913_DCM_90m_a	a	90	2020_09	syn	1.388	1.31	1310	46452	13697	25327	38233
stA_20200913_DCM_90m_a	a	90	2020_09	proc	33.574	29.752	29752	56	949	1433	3178
stA_20200913_DCM_90m_b	b	90	2020_09	All Events	61.106	48.608	48608	1934	3622
stA_20200913_DCM_90m_b	b	90	2020_09	R2	1.1	1.034	1034		740	46555	247946
stA_20200913_DCM_90m_b	b	90	2020_09	euks	1.8	1.796	1796	1894	44874	17381	30983
stA_20200913_DCM_90m_b	b	90	2020_09	syn	1.444	1.366	1366	45829	13514	18325	31917
stA_20200913_DCM_90m_b	b	90	2020_09	proc	33.194	29.372	29372	56	965	1441	3307
stA_20200913_DCM_110m_a	a	110	2020_09	All Events	33.912	21.414	21414	909	3225
stA_20200913_DCM_110m_a	a	110	2020_09	R2	2.794	2.728	2728		699	38434	257232
stA_20200913_DCM_110m_a	a	110	2020_09	euks	0.906	0.902	902	1803	47618	17691	37716
stA_20200913_DCM_110m_a	a	110	2020_09	syn	0.288	0.21	210	49305	16036	126787	201750
stA_20200913_DCM_110m_a	a	110	2020_09	proc	13.562	13.562	13562	66	1560	1536	4451
stA_20200913_DCM_110m_b	b	110	2020_09	All Events	34.976	22.478	22478	779	3241
stA_20200913_DCM_110m_b	b	110	2020_09	R2	2.902	2.836	2836		696	36229	239691
stA_20200913_DCM_110m_b	b	110	2020_09	euks	0.948	0.944	944	2660	48786	16807	43136
stA_20200913_DCM_110m_b	b	110	2020_09	syn	0.276	0.198	198	42769	15150	105326	188411
stA_20200913_DCM_110m_b	b	110	2020_09	proc	14.064	14.064	14064	64	1575	1496	4612
stA_20200913_DCM_130m_a	a	130	2020_09	All Events	18.706	6.208	6208	572	2941
stA_20200913_DCM_130m_a	a	130	2020_09	R2	1.574	1.508	1508		718	40824	246913
stA_20200913_DCM_130m_a	a	130	2020_09	euks	0.4	0.396	396	1329	53392	17716	37757
stA_20200913_DCM_130m_a	a	130	2020_09	syn	0.094	0.016	16	40742	13455	196317	298578
stA_20200913_DCM_130m_a	a	130	2020_09	proc	5.358	5.358	5358	67	1716	1542	4507
stA_20200913_DCM_130m_b	b	130	2020_09	All Events	18.578	6.08	6080	871	2895
stA_20200913_DCM_130m_b	b	130	2020_09	R2	1.626	1.56	1560		739	38741	240272
stA_20200913_DCM_130m_b	b	130	2020_09	euks	0.396	0.392	392	4246	51031	19136	45827
stA_20200913_DCM_130m_b	b	130	2020_09	syn	0.112	0.034	34	58207	19910	238104	394459
stA_20200913_DCM_130m_b	b	130	2020_09	proc	5.09	5.09	5090	65	1746	1588	5055
stA_20201028_DCM_25_a	a	25	2020_10	All Events	41.148	26.62	26620	1659	1812			20201028_DCM90m	blnk	All Events	14.528
stA_20201028_DCM_25_a	a	25	2020_10	R2	0.812	0.672	672		738	56237	289888		blnk	R2	0.14
stA_20201028_DCM_25_a	a	25	2020_10	euks	1.514	1.51	1510	752	21969	26544	32507		blnk	euks	0.004
stA_20201028_DCM_25_a	a	25	2020_10	syn	10.938	10.938	10938	3546	989	3927	6398		blnk	syn	0.04
stA_20201028_DCM_25_a	a	25	2020_10	proc	13.486	7.46	7460	40	165	1316	1986		blnk	proc	6.026
stA_20201028_DCM_25_b	b	25	2020_10	All Events	40.614	26.086	26086	1647	1905
stA_20201028_DCM_25_b	b	25	2020_10	R2	0.838	0.698	698		681	52089	259628
stA_20201028_DCM_25_b	b	25	2020_10	euks	1.368	1.364	1364	721	22949	27152	32038
stA_20201028_DCM_25_b	b	25	2020_10	syn	10.938	10.938	10938	3387	926	3777	6055
stA_20201028_DCM_25_b	b	25	2020_10	proc	13.21	7.184	7184	40	166	1159	1947
stA_20201028_DCM_50m_a	a	50	2020_10	All Events	57.638	43.11	43110	2068	1947
stA_20201028_DCM_50m_a	a	50	2020_10	R2	1.714	1.574	1574		677	53846	320535
stA_20201028_DCM_50m_a	a	50	2020_10	euks	1.574	1.57	1570	799	27752	25071	36607
stA_20201028_DCM_50m_a	a	50	2020_10	syn	11.466	11.466	11466	5949	1557	3967	6515
stA_20201028_DCM_50m_a	a	50	2020_10	proc	21.33	15.304	15304	40	197	1307	2662
stA_20201028_DCM_50m_b	b	50	2020_10	All Events	56.29	41.762	41762	2360	2232
stA_20201028_DCM_50m_b	b	50	2020_10	R2	1.702	1.562	1562		748	56617	321008
stA_20201028_DCM_50m_b	b	50	2020_10	euks	1.668	1.664	1664	880	29158	26325	36753
stA_20201028_DCM_50m_b	b	50	2020_10	syn	11.442	11.442	11442	6333	1641	4449	8569
stA_20201028_DCM_50m_b	b	50	2020_10	proc	20.324	14.298	14298	41	198	1319	2411
stA_20201028_DCM_70m_a	a	70	2020_10	All Events	81.898	67.37	67370	2708	2273
stA_20201028_DCM_70m_a	a	70	2020_10	R2	0.892	0.752	752		772	49700	239709
stA_20201028_DCM_70m_a	a	70	2020_10	euks	1.346	1.342	1342	1921	44343	25454	34753
stA_20201028_DCM_70m_a	a	70	2020_10	syn	9.036	9.036	9036	13216	3501	3468	6263
stA_20201028_DCM_70m_a	a	70	2020_10	proc	35.236	29.21	29210	42	283	1203	1729
stA_20201028_DCM_70m_b	b	70	2020_10	All Events	81.966	67.438	67438	2587	2107
stA_20201028_DCM_70m_b	b	70	2020_10	R2	0.908	0.768	768		674	52644	253176
stA_20201028_DCM_70m_b	b	70	2020_10	euks	1.368	1.364	1364	2224	39386	22894	29370
stA_20201028_DCM_70m_b	b	70	2020_10	syn	9.01	9.01	9010	12410	3477	4245	7116
stA_20201028_DCM_70m_b	b	70	2020_10	proc	35.584	29.558	29558	43	283	1309	2363
stA_20201028_DCM_90m_a	a	90	2020_10	All Events	75.432	60.904	60904	3581	2804
stA_20201028_DCM_90m_a	a	90	2020_10	R2	1.696	1.556	1556		715	42411	232679
stA_20201028_DCM_90m_a	a	90	2020_10	euks	1.276	1.272	1272	4774	47302	20289	30414
stA_20201028_DCM_90m_a	a	90	2020_10	syn	4.958	4.958	4958	25848	7350	8793	14007
stA_20201028_DCM_90m_a	a	90	2020_10	proc	33.664	27.638	27638	44	359	2236	4093
stA_20201028_DCM_90m_b	b	90	2020_10	All Events	72.728	58.2	58200	3535	2712
stA_20201028_DCM_90m_b	b	90	2020_10	R2	1.656	1.516	1516		719	39897	234499
stA_20201028_DCM_90m_b	b	90	2020_10	euks	1.266	1.262	1262	3015	45276	17646	24673
stA_20201028_DCM_90m_b	b	90	2020_10	syn	4.508	4.508	4508	28410	7990	7100	15046
stA_20201028_DCM_90m_b	b	90	2020_10	proc	33.082	27.056	27056	45	361	1182	1913
stA_20201028_DCM_110m_a	a	110	2020_10	All Events	44.83	30.302	30302	2439	2912
stA_20201028_DCM_110m_a	a	110	2020_10	R2	1.252	1.112	1112		894	46071	245271
stA_20201028_DCM_110m_a	a	110	2020_10	euks	1.018	1.014	1014	2830	38715	17016	33997
stA_20201028_DCM_110m_a	a	110	2020_10	syn	1.536	1.536	1536	35991	10942	35451	58641
stA_20201028_DCM_110m_a	a	110	2020_10	proc	21.308	15.282	15282	48	661	1418	3175
stA_20201028_DCM_110m_b	b	110	2020_10	All Events	44.718	30.19	30190	2241	2912
stA_20201028_DCM_110m_b	b	110	2020_10	R2	1.164	1.024	1024		906	49659	254529
stA_20201028_DCM_110m_b	b	110	2020_10	euks	1.064	1.06	1060	1827	38409	15358	30674
stA_20201028_DCM_110m_b	b	110	2020_10	syn	1.538	1.538	1538	34104	11151	31196	55268
stA_20201028_DCM_110m_b	b	110	2020_10	proc	21.722	15.696	15696	48	676	1445	3147
stA_20201028_DCM_130m_a	a	130	2020_10	All Events	26.914	12.386	12386	587	2343
stA_20201028_DCM_130m_a	a	130	2020_10	R2	1.252	1.112	1112		823	48176	287875
stA_20201028_DCM_130m_a	a	130	2020_10	euks	0.456	0.452	452	3642	47129	15515	31627
stA_20201028_DCM_130m_a	a	130	2020_10	syn	0.158	0.158	158	36969	13392	252185	435849
stA_20201028_DCM_130m_a	a	130	2020_10	proc	8.266	2.24	8266	63	1444	1469	4413
stA_20201028_DCM_130m_b	b	130	2020_10	All Events	27.708	13.18	13180	784	2236
stA_20201028_DCM_130m_b	b	130	2020_10	R2	1.31	1.17	1170		791	49137	287336
stA_20201028_DCM_130m_b	b	130	2020_10	euks	0.374	0.37	370	1839	46899	17331	36271
stA_20201028_DCM_130m_b	b	130	2020_10	syn	0.172	0.172	172	53867	17486	232484	423432
stA_20201028_DCM_130m_b	b	130	2020_10	proc	8.588	8.588	8588	63	1442	1475	4420
stA_20201116_DCM_25_a	a	25	2020_11	All Events	50.142	35.62	35620	5323	4044				20201116_DCM110m	blnk	All Events	14.522
stA_20201116_DCM_25_a	a	25	2020_11	R2	0.754	0.522	522		950	52550	270577			blnk	R2	0.232
stA_20201116_DCM_25_a	a	25	2020_11	euks	1.762	1.74	1740	4047	44383	30681	39112			blnk	euks	0.022
stA_20201116_DCM_25_a	a	25	2020_11	syn	13.29	13.246	13246	12249	3633	2928	4601			blnk	syn	0.044
stA_20201116_DCM_25_a	a	25	2020_11	proc	17.002	11.622	11622	42	220	1122	1361			blnk	R3	5.38
stA_20201116_DCM_25_b	b	25	2020_11	All Events	55.822	41.3	41300	5311	4084
stA_20201116_DCM_25_b	b	25	2020_11	R2	1.22	0.988	988		975	51939	297503
stA_20201116_DCM_25_b	b	25	2020_11	euks	1.812	1.79	1790	4824	47336	32344	39961
stA_20201116_DCM_25_b	b	25	2020_11	syn	13.458	13.414	13414	13009	3851	5508	8941
stA_20201116_DCM_25_b	b	25	2020_11	proc	19.628	14.248	14248	42	226	1236	1700
stA_20201116_DCM_50m_a	a	50	2020_11	All Events	59.982	45.46	45460	5629	3699
stA_20201116_DCM_50m_a	a	50	2020_11	R2	0.906	0.674	674		964	58015	239775
stA_20201116_DCM_50m_a	a	50	2020_11	euks	1.74	1.718	1718	4403	43361	29696	37308
stA_20201116_DCM_50m_a	a	50	2020_11	syn	13.652	13.608	13608	14082	3865	3760	5651
stA_20201116_DCM_50m_a	a	50	2020_11	proc	21.156	15.776	15776	43	225	1113	1383
stA_20201116_DCM_50m_b	b	50	2020_11	All Events	56.418	41.896	41896	5213	4300
stA_20201116_DCM_50m_b	b	50	2020_11	R2	0.898	0.666	666		1048	51276	234202
stA_20201116_DCM_50m_b	b	50	2020_11	euks	1.796	1.774	1774	4567	52970	34359	41677
stA_20201116_DCM_50m_b	b	50	2020_11	syn	13.58	13.536	13536	13122	3907	3473	5448
stA_20201116_DCM_50m_b	b	50	2020_11	proc	20.12	14.74	14740	41	230	1174	1743
stA_20201116_DCM_70m_a	a	70	2020_11	All Events	55.484	40.962	40962	5358	4251
stA_20201116_DCM_70m_a	a	70	2020_11	R2	2.49	2.258	2258		916	53976	312092
stA_20201116_DCM_70m_a	a	70	2020_11	euks	1.796	1.774	1774	5361	50086	30977	40648
stA_20201116_DCM_70m_a	a	70	2020_11	syn	13.172	13.128	13128	13343	3962	7769	13097
stA_20201116_DCM_70m_a	a	70	2020_11	proc	18.886	13.506	13506	43	232	1316	2510
stA_20201116_DCM_70m_b	b	70	2020_11	All Events	55.756	41.234	41234	5344	4065
stA_20201116_DCM_70m_b	b	70	2020_11	R2	1.732	1.5	1500		957	53033	284356
stA_20201116_DCM_70m_b	b	70	2020_11	euks	1.81	1.788	1788	5059	46673	30782	40673
stA_20201116_DCM_70m_b	b	70	2020_11	syn	13.226	13.182	13182	13398	3691	7633	11715
stA_20201116_DCM_70m_b	b	70	2020_11	proc	19.048	13.668	13668	42	230	1230	1795
stA_20201116_DCM_90m_a	a	90	2020_11	All Events	47.942	33.42	33420	4947	4163
stA_20201116_DCM_90m_a	a	90	2020_11	R2	1.194	0.962	962		932	50389	267240
stA_20201116_DCM_90m_a	a	90	2020_11	euks	1.952	1.93	1930	3560	40832	25181	31506
stA_20201116_DCM_90m_a	a	90	2020_11	syn	12.242	12.198	12198	11669	3296	5165	7857
stA_20201116_DCM_90m_a	a	90	2020_11	proc	16.042	10.662	10662	42	216	1278	1969
stA_20201116_DCM_90m_b	b	90	2020_11	All Events	48.406	33.884	33884	4578	4113
stA_20201116_DCM_90m_b	b	90	2020_11	R2	1.204	0.972	972		873	48381	229553
stA_20201116_DCM_90m_b	b	90	2020_11	euks	1.878	1.856	1856	3265	41943	25048	34084
stA_20201116_DCM_90m_b	b	90	2020_11	syn	12.28	12.236	12236	10870	3320	5663	9144
stA_20201116_DCM_90m_b	b	90	2020_11	proc	16.134	10.754	10754	42	221	1283	2019
stA_20201116_DCM_110m_a	a	110	2020_11	All Events	30.32	15.798	15798	3409	3118
stA_20201116_DCM_110m_a	a	110	2020_11	R2	2.518	2.286	2286		873	48883	325341
stA_20201116_DCM_110m_a	a	110	2020_11	euks	0.862	0.84	840	6040	40209	21768	35118
stA_20201116_DCM_110m_a	a	110	2020_11	syn	4.912	4.868	4868	11644	3440	12425	25289
stA_20201116_DCM_110m_a	a	110	2020_11	proc	4.972	4.972	4972	13	984	1390	3499
stA_20201116_DCM_110m_b	b	110	2020_11	All Events	28.682	14.16	14160	3217	3347
stA_20201116_DCM_110m_b	b	110	2020_11	R2	1.868	1.636	1636		848	46836	292577
stA_20201116_DCM_110m_b	b	110	2020_11	euks	0.882	0.86	860	3712	43243	22650	41651
stA_20201116_DCM_110m_b	b	110	2020_11	syn	4.566	4.522	4522	11590	3497	9435	18756
stA_20201116_DCM_110m_b	b	110	2020_11	proc	4.75	4.75	4750	13	1022	1432	3915
stA_20201116_DCM_130m_a	a	130	2020_11	All Events	17.704	3.182	3182	662	2127
stA_20201116_DCM_130m_a	a	130	2020_11	R2	1.396	1.164	1164		718	41055	247193
stA_20201116_DCM_130m_a	a	130	2020_11	euks	0.266	0.244	244	5995	49298	20372	47543
stA_20201116_DCM_130m_a	a	130	2020_11	syn	0.142	0.098	98	29442	9676	160826	272021
stA_20201116_DCM_130m_a	a	130	2020_11	proc	3.828	3.828	3828	72	1679	1487	5618
stA_20201116_DCM_130m_b	b	130	2020_11	All Events	17.292	2.77	2770	254	2048
stA_20201116_DCM_130m_b	b	130	2020_11	R2	1.264	1.032	1032		779	42561	265276
stA_20201116_DCM_130m_b	b	130	2020_11	euks	0.282	0.26	260	453	45219	18580	46074
stA_20201116_DCM_130m_b	b	130	2020_11	syn	0.09	0.046	46	13676	3964	34436	61913
stA_20201116_DCM_130m_b	b	130	2020_11	proc	3.87	3.87	3870	69	1677	1556	5608
stA_20210215_DCM_50m_a	a	50	2021_02	All Events	33.408	22.458	22458	8905	5606				20210215_DCM90m	blnk	All Events	10.95
stA_20210215_DCM_50m_a	a	50	2021_02	R2	1.598	1.474	1474		569	45186	256396			blnk	R2	0.124
stA_20210215_DCM_50m_a	a	50	2021_02	euks	3.818	3.722	3722	6098	21655	15292	24662			blnk	euks	0.096
stA_20210215_DCM_50m_a	a	50	2021_02	syn	14.656	14.638	14638	14001	4003	3184	8802			blnk	syn	0.018
stA_20210215_DCM_50m_a	a	50	2021_02	proc	6.056	1.212	1212	41	171	1144	3485			blnk	R3	4.844
stA_20210215_DCM_50m_b	b	50	2021_02	All Events	32.57	21.62	21620	9366	5865
stA_20210215_DCM_50m_b	b	50	2021_02	R2	1.51	1.386	1386		607	43113	272617
stA_20210215_DCM_50m_b	b	50	2021_02	euks	3.708	3.612	3612	6800	22037	14917	25333
stA_20210215_DCM_50m_b	b	50	2021_02	syn	14.53	14.512	14512	14341	4111	3353	7511
stA_20210215_DCM_50m_b	b	50	2021_02	proc	5.672	0.828	828	42	174	1154	4296
stA_20210215_DCM_70m_a	a	70	2021_02	All Events	33.296	22.346	22346	8891	5664
stA_20210215_DCM_70m_a	a	70	2021_02	R2	1.758	1.634	1634		587	43238	249037
stA_20210215_DCM_70m_a	a	70	2021_02	euks	3.842	3.746	3746	6578	20679	14114	24336
stA_20210215_DCM_70m_a	a	70	2021_02	syn	14.35	14.332	14332	13954	4001	2812	7166
stA_20210215_DCM_70m_a	a	70	2021_02	proc	5.886	1.042	1042	41	171	1192	4749
stA_20210215_DCM_70m_b	b	70	2021_02	All Events	32.58	21.63	21630	8634	5389
stA_20210215_DCM_70m_b	b	70	2021_02	R2	1.74	1.616	1616		612	43914	268112
stA_20210215_DCM_70m_b	b	70	2021_02	euks	3.6	3.504	3504	6159	20415	14830	27471
stA_20210215_DCM_70m_b	b	70	2021_02	syn	14.012	13.994	13994	13719	3980	3116	7204
stA_20210215_DCM_70m_b	b	70	2021_02	proc	5.968	1.124	1124	41	175	1246	5137
stA_20210215_DCM_90m_a	a	90	2021_02	All Events	37.02	26.07	26070	7821	5293
stA_20210215_DCM_90m_a	a	90	2021_02	R2	3.126	3.002	3002		549	37110	221250
stA_20210215_DCM_90m_a	a	90	2021_02	euks	4.394	4.298	4298	5700	20705	14842	28602
stA_20210215_DCM_90m_a	a	90	2021_02	syn	15.34	15.322	15322	13077	3770	3025	8670
stA_20210215_DCM_90m_a	a	90	2021_02	proc	6.692	1.848	1848	43	181	1587	8049
stA_20210215_DCM_90m_b	b	90	2021_02	All Events	35.15	24.2	24200	7815	5085
stA_20210215_DCM_90m_b	b	90	2021_02	R2	2.884	2.76	2760		598	39750	248057
stA_20210215_DCM_90m_b	b	90	2021_02	euks	3.954	3.858	3858	5727	20060	14950	31978
stA_20210215_DCM_90m_b	b	90	2021_02	syn	14.548	14.53	14530	12913	3779	3025	7954
stA_20210215_DCM_90m_b	b	90	2021_02	proc	6.452	1.608	1608	43	179	1716	9328
stA_20210215_DCM_110m_a	a	110	2021_02	All Events	32.078	21.128	21128	8525	5489
stA_20210215_DCM_110m_a	a	110	2021_02	R2	2.138	2.014	2014		574	43011	263346
stA_20210215_DCM_110m_a	a	110	2021_02	euks	3.63	3.534	3534	6212	21167	15562	27515
stA_20210215_DCM_110m_a	a	110	2021_02	syn	13.698	13.68	13680	13561	4046	3642	8621
stA_20210215_DCM_110m_a	a	110	2021_02	proc	5.654	0.81	810	42	175	1297	5974
stA_20210215_DCM_110m_b	b	110	2021_02	All Events	34.83	23.88	23880	8961	5539
stA_20210215_DCM_110m_b	b	110	2021_02	R2	2.312	2.188	2188		579	39519	236908
stA_20210215_DCM_110m_b	b	110	2021_02	euks	3.796	3.7	3700	6177	22023	15553	28593
stA_20210215_DCM_110m_b	b	110	2021_02	syn	15.076	15.058	15058	14305	4150	3048	7875
stA_20210215_DCM_110m_b	b	110	2021_02	proc	6.044	1.2	1200	41	178	1330	5987
stA_20210215_DCM_130m_a	a	130	2021_02	All Events	35.438	24.488	24488	8836	6020
stA_20210215_DCM_130m_a	a	130	2021_02	R2	2.174	2.05	2050		625	45491	276037
stA_20210215_DCM_130m_a	a	130	2021_02	euks	4.286	4.19	4190	6711	22436	16724	28927
stA_20210215_DCM_130m_a	a	130	2021_02	syn	15.352	15.334	15334	13720	3985	4260	10089
stA_20210215_DCM_130m_a	a	130	2021_02	proc	6.08	1.236	1236	44	180	1571	5421
stA_20210215_DCM_130m_b	b	130	2021_02	All Events	34.704	23.754	23754	8359	5659
stA_20210215_DCM_130m_b	b	130	2021_02	R2	2.27	2.146	2146		626	47802	310452
stA_20210215_DCM_130m_b	b	130	2021_02	euks	4.096	4	4000	6188	21984	15748	28792
stA_20210215_DCM_130m_b	b	130	2021_02	syn	14.66	14.642	14642	13231	3900	3826	9627
stA_20210215_DCM_130m_b	b	130	2021_02	proc	6.338	1.494	1494	43	178	1209	4762
